# Supplementary material for: Identification of highly conserved, serotype-specific dengue virus sequences: implications for vaccine design
Source: BMC Genomics. 2019 Dec 24;20(Suppl 9):921. doi: 10.1186/s12864-019-6311-z (PMC6929274; doi:10.1186/s12864-019-6311-z)
Supplement: Supplementary file 1 — Additional file 1: Table 1. Comparison of intra- and inter-serotype entropy values between the 2005 (Khan et al., 2008) and 2018 datasets (this study). [file 12864_2019_6311_MOESM1_ESM.xlsx]

## Sheet: Sheet1
Supplementary Table 1 Comparison of intra- and inter-serotype entropy values between the 2005 (Khan et al., 2008) and 2018 datasets (this study).
	2005	2018
Minimum Average Intra-type	0.2 (DENV4 NS4b)	0.361 (DENV4 NS3)
Maximum Average Intra-type	1.0 (DENV2 prM)	1.339 (DENV2 C)
Peak Intra-type	~3.2 (DENV1 NS5)	4.163 (DENV2 NS4b)
Minimum Average Inter-type	1.6 (NS3)	2.6 (NS2a)
Maximum Average Inter-type	2.6(NS2a)	2.907 (NS2a)
Peak Inter-type	~4 (NS4b)	5.148 (NS4b)
