# Supplementary material for: Identification of highly conserved, serotype-specific dengue virus sequences: implications for vaccine design
Source: BMC Genomics. 2019 Dec 24;20(Suppl 9):921. doi: 10.1186/s12864-019-6311-z (PMC6929274; doi:10.1186/s12864-019-6311-z)
Supplement: Supplementary file 2 — Additional file 2: Table 2. Highly conserved, serotype-specific (HCSS) sequences [file 12864_2019_6311_MOESM2_ESM.xlsx]

## Sheet: sheet1
Supplementary Table 2 Highly conserved, serotype-specific (HCSS) sequences
Protein	Serotype	Serotype-specific Sequences
C	DENV4	41 KGPLRMVLA 49
prM	DENV1	60 EPDDVDCWCN 69
		73 TWVTYGTCS 81
		97 PHVGLGLETR 106
	DENV2	97 PHVGMGLET 105
	DENV3	70 LTSTWVTYGTCNQAG 84
		93 VALAPHVGMGLD 104
		158 LMLVTPSMT 166
	DENV4	86 RRREKRSVALTPHSGMGLETR 106
		111 GAWKHAQRVES 121
		153 LMMLVAPSYG 162
E	DENV1	21 VDVVLEHGSC 30
		38 KPTLDIELLK 47
		58 KLCIEAKIS 66
		183 LDCSPRTGL 191
		204 KSWLVHKQWFKTAHAKKQE 249
		443 AYGVLFSGVS 452
	DENV2	13 EGVSGGSWVDIVLEHGSCV 31
		37 NKPTLDFEL 45
		62 EAKLTNTTT 70
		72 SRCPTQGEP 80
		106 GLFGKGGIVTCA 117
		210 RQWFLDLPLPWLPG 223
		237 LVTFKNPHAKKQDVVVLGSQE 257
		264 LTGATEIQM 272
		281 GHLKCRLRMDKLQLKGMSYSMCTGKFK 307
		348 LGRLITVNPI 357
		367 IEAEPPFGDSY 377
		405 TMRGAKRMAILGDT 418
		433 GKALHQVFGAIYG 445
		450 GVSWTMKIL 458
	DENV3	21 VDVVLEHGGCVTTMAK 36
		38 KPTLDIELQKTEATQLATLRKLCIEGKITN 67
		82 LPEEQDQNYVCKHTYVDRGWGNG 104
		106 GLFGKGSLVTCAKFQCLE 123
		181 LGLECSPRTGL 191
		204 KAWMVHRQWFFDLPLPW 220
		234 KELLVTFKNAHAKKQ 248
		294 LKGMSYAMC 302
		306 FVLKKEVSETQHGTILI 322
		369 AEPPFGESN 377
		417 DTAWDFGSVGGVLNS 431
		436 VHQIFGSAYTALF 448
		462 LLTWIGLNSKN 472
	DENV4	7 GNRDFVEGVSGGAWVDLVLEHGGCV 31
		35 AQGKPTLDFEL 45
		47 KTTAKEVALLRTYCIEA 63
		65 ISNITTATRCPTQGEPYLKEEQDQQYICRR 94
		105 CGLFGKGGVVTCAKF 119
		164 ITPRSPSVEV 173
		182 TLDCEPRSGIDFNEMILMK 200
		204 KTWLVHKQWF 213
		235 ERMVTFKVPHAKRQDVTVLGSQEGAMHSAL 264
		290 EKLRIKGMSYTMCSGKFSIDKEMAETQHGTTVV 322
		366 NIELEPPFGDSY 377
		391 WFRKGSSIGKMFESTYRGAKRMAILGETAWDFGSVGGL 428
		430 TSLGKAVHQVFGSVYTTMFGGVSWM 454
		465 WIGTNSRNT 473
		483 GGITLFLGFTV 493
NS1	DENV1	35 QADSPKRLSAAIG 47
		49 AWEEGVCGIRS 59
		147 QRAWNIWEVEDYGF 160
		183 LMSAAIKDSKAVHADMGYWIESEKNE 208
		214 RASFIEVKT 222
		279 LCEGTTVVVD 288
		296 PSLRTTTVTGK 306
		315 SCTLPPLRF 323
		330 WYGMEIRPVK 339
	DENV2	53 GICGIRSVTRLENLMWKQ 70
		147 NRAWNSLEVEDYGFG 161
		300 TTTASGKLITEWCCRSCT 317
		331 YGMEIRPLKE 340
	DENV3	7 NWKGKELKC 15
		36 ADSPKRLAT 44
		48 GAWENGVCGIRSTTRMENLLWKQIANELNYILWENN 83
		129 QNSSFIIDGP 138
		148 RAWNVWEVEDYGF 160
		189 KDERAVHADMG 199
		201 WIESQKNGSWKLEKAS 216
		219 EVKTCTWPK 227
		232 WSNGVLESDMIIPKSLAGPISQHN 255
		273 LELDFNYCEGTTVVI 287
		296 PSLRTTTVSGKLIHEWCCRSCTLPPLRYMGEDGCW 330
		341 KEENMVKSL 349
	DENV4	34 FQPESPARLASAILNAH 50
		69 KQITNELNYVLWEGGHDLT 87
		110 DLKYSWKTW 118
		136 DGPDTSECPNERRAWN 151
		154 EVEDYGFGMF 163
		167 IWMKFREGSSEVCDHRLMSAAIKDQKAVHADMGYWIESSKNQTWQIE 213
		216 SLIEVKTCLWPKTHTLWSNGVLESQMLIP 244
		252 SQHNYRQGYATQ 263
		267 PWHLGKLEI 275
		277 FGECPGTTV 285
		293 HRGPSLRTTTASGKLVTQWCCRSCTMPPLRF 323
NS2a	DENV1	20 EEVMRSRWS 28
		119 SLEELGDGLAMGIM 132
		182 CLSTTSQKTTWLPVLLGS 199
	DENV2	73 TYLALLAAF 81
		197 LTIKGLNPTAIFLTTLS 213
	DENV3	24 RGKFGKKHMI 33
		42 LLLSGQITWR 51
		68 MGMGVTYLALI 78
		83 IQPFLALGFFLRKLTSRENLLLGVGLAMA 111
		121 EQMANGIALGLM 132
		159 FTLTVAWRTATLILA 173
		184 SSSMRKTDW 192
	DENV4	6 ETFSMGLLCLTLF 18
		20 EECLRRRVTRKHM 32
		81 FKMSPGYVLG 90
		96 LTSRETALM 104
		176 TLIPLCRTSCLQKQSHW 192
		196 TALILGAQALPVYLMTLMKGAS 217
NS2b	DENV1	24 NDVPLAGPL 32
	DENV2	9 MAVGMVSILASSL 21
		31 PLVAGGLLTVCYVLTGRSADLELE 54
	DENV3	6 EGVMAVGLVSILASS 20
	DENV4	5 NEGIMAVGLVSLLGSALLKNDVPLAGPMVAGGLLLAAYVMSGS 47
		96 TLLVKLALITVSGLYPLAIP 115
NS3	DENV1	1 SGVLWDTPSPP 11
		27 QRGLLGRSQVGVGVFQ 42
		52 VTRGAVLMYQGKRLEPSWAS 71
		101 EPGKNPKNVQT 111
		133 GTSGSPIVNREGKIVGLYGNGVVTTSGTYVSAI 165
		195 HPGSGKTRRYLPA 207
		222 LAPTRVVASEMAEALKG 238
		240 PIRYQTTAVKSEHTG 254
		273 PVRVPNYNMIIMDEAHF 289
		374 NCLRKNGKRV 383
		401 NDWDYVVTTDISEMGANFRADRVIDPR 427
		475 YMGQPLNNDE 484
		528 GEARKTFVELM 538
		546 WLSYKVASEGFQYSDRRWCFDGERNNQVLEENMDVE 581
		609 REFKEFAAGRR 619
	DENV2	1 AGVLWDVPS 9
		16 AELEDGAYRIKQ 27
		32 GYSQIGAGVYKEGTFHTMWHVT 53
		62 GKRIEPSWADV 72
		78 SYGGGWKLEGEWKEGEEVQVLALEPGKNPRAVQT 111
		125 AVSLDFSPGTSGSPI 139
		143 KGKVVGLYGNGVVTR 157
		196 PGAGKTKRYLPAI 208
		215 RGLRTLILAP 224
		304 RVEMGEAAGIFMTATPPGSRDPFPQSNAPI 333
		335 DEEREIPERS 344
		355 FKGKTVWFVP 364
		369 GNDIAACLRKNGK 381
		420 AERVIDPRRCMKPVILTDGEERV 442
		444 LAGPMPVTHSSAAQRRGR 461
		468 NENDQYIYMGEPLENDEDCAHWKEAKMLLDN 498
		500 NTPEGIIPS 508
		510 FEPEREKVDAIDGEYRL 526
		541 GDLPVWLAY 549
		590 KKLKPRWLDAR 600
		605 PLALKEFKEFAAGRK 619
	DENV3	1 SGVLWDVPSPPETQKAELEEGVYRIKQQGI 30
		41 QKEGVFHTMWHVTRGAVLT 59
		61 NGKRLEPNWA 70
		121 GEIGAIALDFK 131
		134 TSGSPIINREGK 145
		151 GNGVVTKNGGYVSGIAQ 167
		195 HPGSGKTRKYLPAI 208
		213 IKRRLRTLI 221
		229 AAEMEEALKGLPIRYQTTA 247
		314 FMTATPPGTA 323
		325 AFPQSNAPIQDEERDIPERSWNSGN 349
		374 NCLRKNGKK 382
		400 LNDWDFVVT 408
		522 GEYRLKGESRKTFVELM 538
		550 KVASEGIKYTDRKWCFDG 567
		571 NQILEENMDVE 581
		601 TYSDPLALK 609
	DENV4	1 SGALWDVPSP 10
		48 TMWHVTRGSVICHE 61
		74 NDMISYGGGWR 84
		88 KWDKEEDVQVLA 99
		108 HVQTKPGLF 116
		121 GEIGAVTLDFKPGTS 135
		144 GKVIGLYGNVVTKSGDYVSAITQAE 169
		180 DEDIFRKKRL 189
		196 PGAGKTKRILPSIVREALKRRLRTLI 221
		240 PIRYQTPAV 248
		260 LMCHATFTTRLLSSTRVPNYNLIVMDEAH 288
		295 VAARGYISTRVEMGEAAAIF 314
		324 DPFPQSNSPIEDIEREIPERSWNTGFDWITDYQGKTVWFVP 364
		371 DIANCLRKSGK 381
		388 RKTFDTEYPTKLTDWDFVVTT 409
		413 EMGANFRAGRVIDPRRC 429
		440 ERVILAGPIPVTPASAAQRRG 460
		468 QEDDQYVFSGDPL 480
		492 AKMLLDNIYTPEGIIPTLFGPEREK 516
		518 QAIDGEFRLRGEQRKTFVELM 538
		546 WLSYKVASAGISYKDREWCFTGERNNQILEENMEVEIWTREGEKKKLR 593
		596 WLDARVYADP 605
		607 ALKDFKEFASGRK 619
NS4a	DENV1	46 EELPDTIET 54
		101 EPHWIAASI 109
		116 MVLLIPEPD 124
	DENV2	98 AQIQPHWIAASI 109
	DENV3	5 DLVTEIGRV 13
		44 AVEELPETMETLLL 57
		101 PLQWIASAIVLEFFMMVLLIPE 122
	DENV4	3 TLDILTEIA 11
		21 AKLALDNIVMLHT 33
		40 AYQHALNELPESLETLM 56
		59 ALLGAMTAG 67
		69 FLFFMQGKG 77
NS4b	DENV1	26 MGLLETTKKDLGIG 39
		76 ITPMMRHTIENTTANISLTAIANQAAILMGL 106
		181 IDLDPVVYD 189
		191 KFEKQLGQIMLLILCTSQILLMRTTWALCESITLATGPLTTLW 233
		263 LAFSLMKSL 271
	DENV2	1 TPQDNQLTYV 10
		18 VAATMANEMGFLEKTK 33
		54 NILDIDLRPASAW 66
		77 TPMLRHSIENSSVN 90
		93 LTAIANQATVLMGLG 107
		186 IPYDPKFEKQ 195
		207 TQVLMMRTTWALCEALT 223
		230 STLWEGNPG 238
		256 SYLAGAGLLF 265
	DENV3	6 QLAYVVIGILTLAA 19
		29 LETTKRDLG 37
		54 SYLDVDLHPA 63
		75 VITPMLRHTIENSTANVSLAAIANQAVVLMGLDKGWPISKMDLG 118
		144 THYAIIGPG 152
		189 DSKFEKQLGQ 198
	DENV4	1 TPQDNQLIYVIL 12
		22 AANEMGLIEKTKTD 35
		54 TILDVDLRPASAW 66
		70 AVATTILTPMLRHTIENTSANLSLAAIAN 98
		100 AAVLMGLGKGWPLHR 114
		179 TVIDLEPISYDPKFEKQ 195
		207 GQLLLMRTTWA 217
		241 WNTTIAVSTANIFRGSY 257
		260 GAGLAFSLIKN 270
NS5	DENV1	1 GTGAQGETLGEKWKRQLNQL 20
		35 EVDRSEAKEGL 45
		53 HAVSRGTAKLRWFVERNLVKPEGKVIDLGCGR 84
		93 GLKKVTEVKGYT 104
		150 SSPNPTIEEGR 160
		176 NQFCIKILNPYMPSVVE 192
		215 THEMYWVSCGTGNIVSAVNMTSRMLLNRFTM 245
		261 GTRHVAVEPE 270
		272 ANLDIIGQRIENIK 285
		287 EHKSTWHYDEDNPYKTWAYHGSYEVKPSGSASSMVN 322
		333 DVIPMVTQIAMTDTTPF 349
		384 FLSRNKKPRICTREEFTRKVRSNAAI 409
		415 DENQWNSAKEAVED 428
		438 ERELHKQGKCATCVYNMMG 456
		484 LEFEALGFMNEDHWFSR 500
		527 GGNMYADDTAG 537
		576 KVVRVQRPAK 585
		587 GTVMDVISRRDQRG 600
		618 QLIRQMESE 626
		697 PSKGWNDWQQVPFCSHHFHQLIMKDGREIVVPCRNQDELVGRARVSQGAGWSL 749
		756 GKSYAQMWQLMYFHRRD 772
		804 WMTTEDMLSVWNRVWIEENPWMEDK 828
		848 CGSLIGLTARATWA 861
		870 QVRRLIGNENY 880
	DENV2	31 SGIQEVDRTLAKEGIKRGETDHHAVSRGSAKLRWFVE 67
		84 RGGWSYYCGGLK 95
		99 EVKGLTKGGPGHEEPIPMSTYGWNLVRLQSGVDVFF 134
		157 EAGRTLRVL 165
		181 KVLNPYMPSVIE 192
		202 GGALVRNPLSR 212
		215 THEMYWVSNA 224
		227 NIVSSVNMISRMLINRFTM 245
		250 ATYEPDVDLGSGTRNIGIE 268
		291 SWHYDQDHPYKTWAYHGSYETKQTGSASSMV 321
		356 KEKVDTRTQEPKEGTKKLM 374
		402 KVRSNAALGA 411
		413 FTDENKWKSAREAVED 428
		441 LHLEGKCETCVYNMMG 456
		576 KVVRVQRPTPRGTVMDIIS 594
		689 RKDIQQWEPS 698
		701 WNDWTQVPFCSHH 713
		854 LTSRATWAK 862
	DENV3	1 GTGSQGETLGEKWKK 15
		27 LYKKSGITEVDRTEAK 42
		51 THHAVSRGSAKLQWFVERNMV 71
		73 PEGRVIDLGCGR 84
		93 GLKKVTEVRGYTKGGPGHEEPVPMSTYGWN 122
		124 VKLMSGKDVFYLPPEKCDTL 143
		145 CDIGESSPSPTVEESRTIRVLKMVEP 170
		175 NNQFCIKVLN 184
		186 VIEHLERLQRK 196
		213 NSTHEMYWISNGTGNIV 229
		231 SVNMVSRLLLNRFTMT 246
		258 LGAGTRHVNAEPETP 272
		292 WHYDDENPYKTWAYHGSYEVKATGSASSMINGVVKLLT 329
		376 ITAEWLWRTLGRNK 389
		391 PRLCTREEF 399
		401 KKVRTNAAMGAVFTEENQW 419
		445 GKCGSCVYNMMGK 457
		521 DISKIPGGAMYADD 534
		540 TRITEDDLHNEEKI 553
		571 LTYQNKVVKVQRPTP 585
		588 TVMDIISRK 596
		621 RQMEGEGVL 629
		671 IDDRFANAL 679
		688 VRKDIPQWQPSKGWHDWQQVPFC 710
		719 MKDGRKLVVPCRPQDELIGRA 739
		751 ETACLGKAYAQMW 763
		769 HRRDLRLASNAICSAVP 785
		812 TVWNRVWIE 820
		856 SRATWAQNI 864
		866 TAIQQVRSLIG 876
		878 EEFLDYMPSMKRFRKEEE 895
	DENV4	11 EKWKRQLNSLDRKEFEEYKRSGILEVDRTEA 41
		60 SKIRWIVERGM 70
		122 NLVKLHSGVDVFY 134
		136 PTEQVDTLLCDIGESSSNPTIEEGR 160
		165 LKMVEPWLSSKPEFCIKVLNPYMPTVIEELEKLQR 199
		205 LVRCPLSRNSTHEMYWVSG 223
		236 SKMLLNRFTT 245
		257 DLGAGTRSVS 266
		297 ENPYRTWAYHGSYEA 311
		336 PMVTQLAMTDTTPF 349
		357 EKVDTRTPQPK 367
		374 MTTTANWLW 382
		397 EEFISKVRS 405
		407 AAIGAVFQEEQGWTSA 422
		424 EAVNDSRFW 432
		441 LHQEGKCESCVYNMMG 456
		459 EKKLGEFGRAKGSRAIW 475
		500 RENSWSGVEGEGLHRLGYILE 520
		564 LAKAIFKLTYQNKVVKVLRPTP 585
		587 GAVMDIISRK 596
		617 VQLIRQMEAEGVIT 630
		665 DCVVKPLDERF 675
		678 SLLFLNDMGKVR 689
		694 QWEPSKGWKNWQEVPFCSHHFHKI 717
		719 MKDGRSLVVPCRNQ 732
		770 RRDLRLASMAICSAVPTEW 788
		804 WMTTEDMLKVWNRVWIEDNPNM 825
		833 SWEDIPYLGKREDLWCGSLIGLSSRATWAKNIH 865
