# Supplementary material for: Identification of highly conserved, serotype-specific dengue virus sequences: implications for vaccine design
Source: BMC Genomics. 2019 Dec 24;20(Suppl 9):921. doi: 10.1186/s12864-019-6311-z (PMC6929274; doi:10.1186/s12864-019-6311-z)
Supplement: Supplementary file 3 — Additional file 3: Table 3. Highly conserved, serotype-specific (HCSS) sequences that corresponded across the four serotypes [file 12864_2019_6311_MOESM3_ESM.xlsx]

## Sheet: Sheet1
Supplementary Table 3 Highly conserved, serotype-specific (HCSS) sequences that corresponded across the four serotypes
Protein	Serotype	Serotype-Specific Sequence	Mutual Information (MI) | Entropy Value	Average MI | Entropy Value
E	DENV1	21 VDVVLEHGSC 30	0.974 | 0.174	0.988 | 0.183
	DENV2	21 ..I....... 30	0.983 | 0.212
	DENV3	21 ........G. 30	0.996 | 0.161
	DENV4	21 ..L.....G. 30	0.997 | 0.184
NS3	DENV1	1 SGVLWDTPS 9	0.999 | 0.201	0.998 | 0.080
	DENV2	1 A.....V.. 9	0.999 | 0.081
	DENV3	1 ......V.. 9	0.995 | 0.038
	DENV4	1 ..A...V.. 9	1.000 | 0.000
NS5	DENV1	215 THEMYWVSC 223	0.996 | 0.093	0.997 | 0.099
	DENV2	215 ........N 223	1.000 | 0.096
	DENV3	215 ......I.N 223	0.994 | 0.133
	DENV4	215 ........G 223	0.996 | 0.073
	DENV1	236 SRMLLNRFTM 245	0.986 | 0.051	0.991 | 0.157
	DENV2	236 ....I..... 245	0.986 | 0.074
	DENV3	236 ..L....... 245	0.995 | 0.151
	DENV4	236 .K.......T 245	0.996 | 0.350
	DENV1	297 DNPYKTWAY 305	0.997 | 0.015	0.995 | 0.078
	DENV2	297 .H....... 305	1.000 | 0.220
	DENV3	297 E........ 305	0.989 | 0.076
	DENV4	297 E...R.... 305	0.993 | 0.000
	DENV1	445 GKCATCVYNMMG 456	0.999 | 0.114	0.998 | 0.103
	DENV2	445 ...E........ 456	1.000 | 0.086
	DENV3	445 ...GS....... 456	1.000 | 0.148
	DENV4	445 ...ES....... 456	0.994 | 0.063
	DENV1	576 KVVRVQRPAK 585	0.993 | 0.188	0.995 | 0.174
	DENV2	576 ........TP 585	0.994 | 0.160
	DENV3	576 ...K....TP 585	1.000 | 0.128
	DENV4	576 ...K.L..TP 585	0.993 | 0.219
	DENV1	701 WNDWQQVPFC 710	0.999 | 0.172	0.998 | 0.132
	DENV2	701 ....T..... 710	1.000 | 0.242
	DENV3	701 .H........ 710	1.000 | 0.114
	DENV4	701 .KN..E.... 710	0.993 | 0.000
