# Supplementary material for: Identification of highly conserved, serotype-specific dengue virus sequences: implications for vaccine design
Source: BMC Genomics. 2019 Dec 24;20(Suppl 9):921. doi: 10.1186/s12864-019-6311-z (PMC6929274; doi:10.1186/s12864-019-6311-z)
Supplement: Supplementary file 4 — Additional file 4: Table 4. Nonamer positions depicting amino acid differences between an HCSS nonamer and the corresponding variants, within and between the serotypes. Only positions of mutual information value of 1 and low entropy values are shown. HCSS nonamers are shown in yellow, and one is arbitrarily chosen as the reference when more than one corresponding HCSS nonamers are present. A) The variant amino acids are not shown, instead the number of such variants and the number of amino acid differences are indicated. B) All the variants and the amino acid differences are shown. [file 12864_2019_6311_MOESM4_ESM.xlsx]

## Sheet: Sheet6
Supplementary Table 4 Nonamer positions depicting amino acid differences between an HCSS nonamer and the corresponding variants, within and between the serotypes. Only positions of mutual information value of 1 and low entropy values are shown. HCSS nonamers are shown in yellow, and one is arbitrarily chosen as the reference when more than one corresponding HCSS nonamers are present. A) The varia…
(A)
Serotype | Protein | Entropy Value	DENV3 | E | 0.23			DENV2 | NS1 | 0.12			DENV2 | NS1 | 0.12			DENV2 | NS1 | 0.12
HCSS Reference	306 FVLKKEVSE 314			146 NRAWNSLEV 154			146 NRAWNSLEV 154			146 NRAWNSLEV 154
DENV1	19 variants			13 variants			15 variants			9 variants
	(2-5 aa differences)			(5-8 aa differences)			(4-6 aa differences)			(2-4 aa differences)
DENV2	34 variants			5 variants			16 variants			6 variants
	(3-8 aa differences)			(1-2 aa differences)			(5-7 aa differences)			(1-2 aa differences)
DENV3	16 variants			9 variants			1 variant			4 variants
	(1-7 aa differences)			(7-8 aa differences)			(0 aa differences)			(3-4 aa differences)
DENV4	7 variants			1 variant			6 variants			4 variants
	(5-6 aa differences)			(8 aa differences)			(3-4 aa differences)			(1-3 aa differences)
(B)
Protein | Entropy Value	E | 0.23			NS1 | 0.12			NS2a | 0.00			NS2a | 0.11
HCSS Reference	306	FVLKKEVSE	314	146	NRAWNSLEV	154	160	TLTVAWRTA	168	202	LNPTAIFLT	210
DENV1	306	.K.E...A.	314	146	Q....IW..	154	160	S.HY..K.M	168	202	CK.LTM..I	210
	306	.K.E..MA.	314	146	Q....VW..	154	160	S.HY..K.I	168	202	CK.LPM..I	210
	306	.K.ER..A.	314	146	L....IW..	154	160	S.DY..K.M	168	202	CK.LTML.I	210
	306	.K.E..AA.	314	146	H....IW..	154	160	S.DY..K.T	168	202	CK.LTM.FI	210
	306	.K.E..LA.	314	146	Q....IWK.	154	160	S.DY....M	168	202	CK.LTMY.I	210
	306	.K.EE..A.	314	146	Q..S.IW..	154	160	S.HH..K.M	168	202	CK.L.M..I	210
	306	.K.E...P.	314	146	Q....IW.G	154	160	S.HY..K.L	168	202	CK.L.ML.I	210
	306	.R.E...A.	314	146	Q....I...	154	160	S.HY..K.V	168	202	CK.LTM..V	210
	306	.K.E...AG	314	146	Q...TIW..	154	160	S.HC..K.M	168	202	CK.STM..I	210
	306	.K.E.G.A.	314				160	S.HC..K.I	168	202	C..LTM..I	210
	306	.KXE...A.	314				160	S.DY..K.I	168	202	SK.LTM..I	210
	306	LK.E...A.	314				160	P.HC..K.M	168	202	CK.LTMYFI	210
	306	.KQE...A.	314				160	S.DY..K..	168	202	CKTLTM..I	210
	306	.K.....A.	314				160	S.DY..KIT	168
	306	.K.E...D.	314				160	S.HYT.K.M	168
	306	.K.E.D.A.	314
	306	.K.E...AA	314
	306	.KVV..IA.	314
	306	SK.E...A.	314
DENV2	306	.KVV..IA.	314	146	.........	154	160	I.QN..KVS	168	202	.........	210
	306	.KIV..IA.	314	146	S........	154	160	I.QNT.KVS	168	202	.......I.	210
	306	.KIM..IA.	314	146	.......K.	154	160	I.EN..KVS	168	202	.S.......	210
	306	.K.V..IA.	314	146	.......KG	154	160	I.QN...VS	168	202	......L..	210
	306	.KVVR.IA.	314	146	..T.D....	154	160	V.QN..KVS	168	202	......YF.	210
	306	.KVM..IA.	314	146	.......KL	154	160	I.QS..KVS	168
	306	.KIA..IA.	314				160	I.QN..KVG	168
	306	.KIV...A.	314				160	I.LN..KVS	168
	306	.KVI..IA.	314				160	I.QN..KAS	168
	306	.KVV...A.	314				160	I.RN..KVS	168
	306	.KVV..IAK	314				160	I.IN..KVS	168
	306	.KIVR.IA.	314				160	I.QH..KVS	168
	306	.KVV..SA.	314				160	I.QH..KVG	168
	306	.KAV..IA.	314				160	I.QH...VG	168
	306	.KVV..IV.	314				160	IIQN..KVS	168
	306	.KVA..IA.	314				160	IMWG..KVT	168
	306	.KVV.DIA.	314
	306	.KVV.KIA.	314
	306	.KVVE.IA.	314
	306	.QIV..IA.	314
	306	.KVG..IA.	314
	306	.KVVN.IAQ	314
	306	.KIV..IQK	314
	306	.KIL..IA.	314
	306	.QVV..IA.	314
	306	LKVGR.IAA	314
	306	.KIV..FA.	314
	306	.KVVWGIAR	314
	306	.KIV..IC.	314
	306	.SID..MA.	314
	306	.TW.RAPTD	314
	306	SKVV..IA.	314
	306	.EVV..IA.	314
	306	.K.E...A.	314
DENV3	306	.........	314	146	S....VW..	154	160	.........	168	202	VP.LPL.IF	210
	306	...R.....	314	146	A....VW..	154				202	VP.LPLLIF	210
	306	....R....	314	146	L....VW..	154				202	IP.LPL.IF	210
	306	S........	314	146	S..L.VW..	154				202	.P.LPL.IF	210
	306	......I..	314							202	VQ.LPL.IF	210
	306	........G	314							202	VS.LPL.IF	210
	306	.......T.	314							202	VP.SPL.IF	210
	306	.......X.	314							202	VPSLPL.IF	210
	306	.X.......	314							202	AQ.LPL.IF	210
	306	.G.....F.	314
	306	S.......Q	314
	306	.......F.	314
	306	........H	314
	306	........Q	314
	306	.......YQ	314
	306	LCVEER..Q	314
DENV4	306	.SID..MA.	314	146	R........	154	160	P.VM....I	168	202	AQALPVY.M	210
	306	.SIG..MA.	314	146	R....F...	154	160	S.VM....I	168
	306	.SIDR.MA.	314	146	R.....F..	154	160	S.VI....I	168
	306	.SVD..MA.	314	146	R....FF..	154	160	P..M....I	168
	306	.SID.QMA.	314				160	P.IM....I	168
	306	.SIE..MA.	314				160	S.VT....I	168
	306	LSID..MA.	314
