# Supplementary material for: Identification of highly conserved, serotype-specific dengue virus sequences: implications for vaccine design
Source: BMC Genomics. 2019 Dec 24;20(Suppl 9):921. doi: 10.1186/s12864-019-6311-z (PMC6929274; doi:10.1186/s12864-019-6311-z)
Supplement: Supplementary file 5 — Additional file 5: Table 5. Functional analysis of the highly conserved, serotype specific (HCSS) sequences by use of Pfam (supporting ID in column F) and the Conserved Domains Database (CDD; supporting ID in column E). Sequences without reported functional correlations are denoted with '-'. Sequences with two different functional domains and motifs from Pfam and CDD are denoted with * and #, respectively (column D). [file 12864_2019_6311_MOESM5_ESM.xlsx]

## Sheet: sheet1
Supplementary Table 5 Functional analysis of the highly conserved, serotype specific (HCSS) sequences by use of Pfam (supporting ID in column F) and the Conserved Domains Database (CDD; supporting ID in column E). Sequences without reported functional correlations are denoted with '-'. Sequences with two different functional domains and motifs from Pfam and CDD are denoted with * and #, respectiv…
Protein	Serotype	Serotype-specific Sequences	Functional Domains and Motifs	Accession Numbers
C	DENV4	41 KGPLRMVLA 49	-	-	-
prM	DENV1	60 EPDDVDCWCN 69	Flavivirus polyprotein propeptide	-	cl03269
		73 TWVTYGTCS 81	-	-	-
		97 PHVGLGLETR 106	-	-	-
	DENV2	97 PHVGMGLET 105	-	-	-
	DENV3	70 LTSTWVTYGTCNQAG 84	-	-	-
		93 VALAPHVGMGLD 104	-	-	-
		158 LMLVTPSMT 166	-	-	-
	DENV4	86 RRREKRSVALTPHSGMGLETR 106	-	-	-
		111 GAWKHAQRVES 121	-	-	-
		153 LMMLVAPSYG 162	-	-	-
E	DENV1	21 VDVVLEHGSC 30	-	-	-
		38 KPTLDIELLK 47	-	-	-
		58 KLCIEAKIS 66	-	-	-
		183 LDCSPRTGL 191	-	-	-
		204 KSWLVHKQWFKTAHAKKQE 249	-	-	-
		443 AYGVLFSGVS 452	-	-	-
	DENV2	13 EGVSGGSWVDIVLEHGSCV 31	Flavivirus glycoprotein, central and dimerization domains	PF00869	cl02995
		37 NKPTLDFEL 45	Flavivirus glycoprotein, central and dimerization domains	PF00869	cl02995
		62 EAKLTNTTT 70	Flavivirus glycoprotein, central and dimerization domains		cl02995
		72 SRCPTQGEP 80	Flavivirus glycoprotein, central and dimerization domains	PF00869	cl02995
		106 GLFGKGGIVTCA 117	Flavivirus glycoprotein, central and dimerization domains		cl02995
		210 RQWFLDLPLPWLPG 223	Flavivirus glycoprotein, central and dimerization domains	PF00869	cl02995
		237 LVTFKNPHAKKQDVVVLGSQE 257	Flavivirus glycoprotein, central and dimerization domains	PF00869	cl02995
		264 LTGATEIQM 272	Flavivirus glycoprotein, central and dimerization domains	PF00869	cl02995
		281 GHLKCRLRMDKLQLKGMSYSMCTGKFK 307	Flavivirus glycoprotein, central and dimerization domains	PF00869	cl02995
		348 LGRLITVNPI 357	Immunoglobulin-like domain III (C-terminal domain) of Flavivirus envelope glycoprotein E	PF02832	cl28075
		367 IEAEPPFGDSY 377	Immunoglobulin-like domain III (C-terminal domain) of Flavivirus envelope glycoprotein E	PF02832	cl28075
		405 TMRGAKRMAILGDT 418	Flavivirus envelope glycoprotein E, stem/anchor domain		cl16990
		433 GKALHQVFGAIYG 445	Flavivirus envelope glycoprotein E, stem/anchor domain		cl16990
		450 GVSWTMKIL 458	Flavivirus envelope glycoprotein E, stem/anchor domain		cl16990
	DENV3	21 VDVVLEHGGCVTTMAK 36	Flavivirus glycoprotein, central and dimerization domains	PF00869	cl02995
		38 KPTLDIELQKTEATQLATLRKLCIEGKITN 67	Flavivirus glycoprotein, central and dimerization domains	PF00869	cl02995
		82 LPEEQDQNYVCKHTYVDRGWGNG 104	Flavivirus glycoprotein, central and dimerization domains	PF00869	cl02995
		106 GLFGKGSLVTCAKFQCLE 123	Flavivirus glycoprotein, central and dimerization domains	PF00869	cl02995
		181 LGLECSPRTGL 191	Flavivirus glycoprotein, central and dimerization domains	PF00869	cl02995
		204 KAWMVHRQWFFDLPLPW 220	Flavivirus glycoprotein, central and dimerization domains	PF00869	cl02995
		234 KELLVTFKNAHAKKQ 248	Flavivirus glycoprotein, central and dimerization domains	PF00869	cl02995
		294 LKGMSYAMC 302	-	-	-
		306 FVLKKEVSETQHGTILI 322	-	-	-
		369 AEPPFGESN 377	-	-	-
		417 DTAWDFGSVGGVLNS 431	Flavivirus envelope glycoprotein E, stem/anchor domain	-	cl16990
		436 VHQIFGSAYTALF 448	Flavivirus envelope glycoprotein E, stem/anchor domain	-	cl16990
		462 LLTWIGLNSKN 472	Flavivirus envelope glycoprotein E, stem/anchor domain	-	cl16990
	DENV4	7 GNRDFVEGVSGGAWVDLVLEHGGCV 31	Flavivirus glycoprotein, central and dimerization domains	PF00869	cl02995
		35 AQGKPTLDFEL 45	Flavivirus glycoprotein, central and dimerization domains	PF00869	cl02995
		47 KTTAKEVALLRTYCIEA 63	Flavivirus glycoprotein, central and dimerization domains	PF00869	cl02995
		65 ISNITTATRCPTQGEPYLKEEQDQQYICRR 94	Flavivirus glycoprotein, central and dimerization domains	PF00869	cl02995
		105 CGLFGKGGVVTCAKF 119	Flavivirus glycoprotein, central and dimerization domains	PF00869	cl02995
		164 ITPRSPSVEV 173	Flavivirus glycoprotein, central and dimerization domains	PF00869	cl02995
		182 TLDCEPRSGIDFNEMILMK 200	Flavivirus glycoprotein, central and dimerization domains	PF00869	cl02995
		204 KTWLVHKQWF 213	Flavivirus glycoprotein, central and dimerization domains	PF00869	cl02995
		235 ERMVTFKVPHAKRQDVTVLGSQEGAMHSAL 264	Flavivirus glycoprotein, central and dimerization domains	PF00869	cl02995
		290 EKLRIKGMSYTMCSGKFSIDKEMAETQHGTTVV 322	Immunoglobulin-like domain III (C-terminal domain) of Flavivirus envelope glycoprotein E	-	cl28075
		366 NIELEPPFGDSY 377	Immunoglobulin-like domain III (C-terminal domain) of Flavivirus envelope glycoprotein E	-	cl28075
		391 WFRKGSSIGKMFESTYRGAKRMAILGETAWDFGSVGGL 428	Flavivirus envelope glycoprotein E, stem/anchor domain	-	cl16990
		430 TSLGKAVHQVFGSVYTTMFGGVSWM 454	Flavivirus envelope glycoprotein E, stem/anchor domain	-	cl16990
		465 WIGTNSRNT 473	Flavivirus envelope glycoprotein E, stem/anchor domain	-	cl16990
		483 GGITLFLGFTV 493	Flavivirus envelope glycoprotein E, stem/anchor domain	-	cl16990
NS1	DENV1	35 QADSPKRLSAAIG 47	-	-	-
		49 AWEEGVCGIRS 59	-	-	-
		147 QRAWNIWEVEDYGF 160	-	-	-
		183 LMSAAIKDSKAVHADMGYWIESEKNE 208	-	-	-
		214 RASFIEVKT 222	-	-	-
		279 LCEGTTVVVD 288	-	-	-
		296 PSLRTTTVTGK 306	-	-	-
		315 SCTLPPLRF 323	-	-	-
		330 WYGMEIRPVK 339	-	-	-
	DENV2	53 GICGIRSVTRLENLMWKQ 70	-	-	-
		147 NRAWNSLEVEDYGFG 161	-	-	-
		300 TTTASGKLITEWCCRSCT 317	-	-	-
		331 YGMEIRPLKE 340	-	-	-
	DENV3	7 NWKGKELKC 15	-	-	-
		36 ADSPKRLAT 44	-	-	-
		48 GAWENGVCGIRSTTRMENLLWKQIANELNYILWENN 83	-	-	-
		129 QNSSFIIDGP 138	-	-	-
		148 RAWNVWEVEDYGF 160	-	-	-
		189 KDERAVHADMG 199	-	-	-
		201 WIESQKNGSWKLEKAS 216	-	-	-
		219 EVKTCTWPK 227	-	-	-
		232 WSNGVLESDMIIPKSLAGPISQHN 255	-	-	-
		273 LELDFNYCEGTTVVI 287	-	-	-
		296 PSLRTTTVSGKLIHEWCCRSCTLPPLRYMGEDGCW 330	-	-	-
		341 KEENMVKSL 349	-	-	-
	DENV4	34 FQPESPARLASAILNAH 50	-	-	-
		69 KQITNELNYVLWEGGHDLT 87	-	-	-
		110 DLKYSWKTW 118	-	-	-
		136 DGPDTSECPNERRAWN 151	-	-	-
		154 EVEDYGFGMF 163	-	-	-
		167 IWMKFREGSSEVCDHRLMSAAIKDQKAVHADMGYWIESSKNQTWQIE 213	-	-	-
		216 SLIEVKTCLWPKTHTLWSNGVLESQMLIP 244	-	-	-
		252 SQHNYRQGYATQ 263	-	-	-
		267 PWHLGKLEI 275	-	-	-
		277 FGECPGTTV 285	-	-	-
		293 HRGPSLRTTTASGKLVTQWCCRSCTMPPLRF 323	-	-	-
NS2a	DENV1	20 EEVMRSRWS 28	-	-	-
		119 SLEELGDGLAMGIM 132	-	-	-
		182 CLSTTSQKTTWLPVLLGS 199	-	-	-
	DENV2	73 TYLALLAAF 81	-	-	-
		197 LTIKGLNPTAIFLTTLS 213	-	-	-
	DENV3	24 RGKFGKKHMI 33	-	-	-
		42 LLLSGQITWR 51	-	-	-
		68 MGMGVTYLALI 78	-	-	-
		83 IQPFLALGFFLRKLTSRENLLLGVGLAMA 111	-	-	-
		121 EQMANGIALGLM 132	-	-	-
		159 FTLTVAWRTATLILA 173	-	-	-
		184 SSSMRKTDW 192	-	-	-
	DENV4	6 ETFSMGLLCLTLF 18	-	-	-
		20 EECLRRRVTRKHM 32	-	-	-
		81 FKMSPGYVLG 90	-	-	-
		96 LTSRETALM 104	-	-	-
		176 TLIPLCRTSCLQKQSHW 192	-	-	-
		196 TALILGAQALPVYLMTLMKGAS 217	-	-	-
NS2b	DENV1	24 NDVPLAGPL 32	-	-	-
	DENV2	9 MAVGMVSILASSL 21	-	-	-
		31 PLVAGGLLTVCYVLTGRSADLELE 54	-	-	-
	DENV3	6 EGVMAVGLVSILASS 20	-	-	-
	DENV4	5 NEGIMAVGLVSLLGSALLKNDVPLAGPMVAGGLLLAAYVMSGS 47	-	-	-
		96 TLLVKLALITVSGLYPLAIP 115	-	-	-
NS3	DENV1	1 SGVLWDTPSPP 11	-	-	-
		27 QRGLLGRSQVGVGVFQ 42	Peptidase S7, Flavivirus NS3 serine protease	PF00949	cl29867
		52 VTRGAVLMYQGKRLEPSWAS 71	Peptidase S7, Flavivirus NS3 serine protease	PF00949	cl29867
		101 EPGKNPKNVQT 111	Peptidase S7, Flavivirus NS3 serine protease	-	cl29867
		133 GTSGSPIVNREGKIVGLYGNGVVTTSGTYVSAI 165	Peptidase S7, Flavivirus NS3 serine protease	PF00949	cl29867
		195 HPGSGKTRRYLPA 207	Flavivirus DEAD domain*, P-loop containing nucleosidetriphosphate hydrolases#	PF07652	cl21455
		222 LAPTRVVASEMAEALKG 238	Flavivirus DEAD domain*, P-loop containing nucleosidetriphosphate hydrolases#	PF07652	cl21455
		240 PIRYQTTAVKSEHTG 254	Flavivirus DEAD domain*, P-loop containing nucleosidetriphosphate hydrolases#	PF07652	cl21455
		273 PVRVPNYNMIIMDEAHF 289	Flavivirus DEAD domain*, P-loop containing nucleosidetriphosphate hydrolases#	PF07652	cl21455
		374 NCLRKNGKRV 383	C-terminal helicase domain of the DEAD-like helicases	-	cl38915
		401 NDWDYVVTTDISEMGANFRADRVIDPR 427	C-terminal helicase domain of the DEAD-like helicases	-	cl38915
		475 YMGQPLNNDE 484	-	-	-
		528 GEARKTFVELM 538	-	-	-
		546 WLSYKVASEGFQYSDRRWCFDGERNNQVLEENMDVE 581	-	-	-
		609 REFKEFAAGRR 619	-	-	-
	DENV2	1 AGVLWDVPS 9	-	-	-
		16 AELEDGAYRIKQ 27	Peptidase S7, Flavivirus NS3 serine protease	PF00949	cl29867
		32 GYSQIGAGVYKEGTFHTMWHVT 53	Peptidase S7, Flavivirus NS3 serine protease	PF00949	cl29867
		62 GKRIEPSWADV 72	Peptidase S7, Flavivirus NS3 serine protease	PF00949	cl29867
		78 SYGGGWKLEGEWKEGEEVQVLALEPGKNPRAVQT 111	Peptidase S7, Flavivirus NS3 serine protease	PF00949	cl29867
		125 AVSLDFSPGTSGSPI 139	Peptidase S7, Flavivirus NS3 serine protease	PF00949	cl29867
		143 KGKVVGLYGNGVVTR 157	Peptidase S7, Flavivirus NS3 serine protease	PF00949	cl29867
		196 PGAGKTKRYLPAI 208	P-loop containing nucleosidetriphosphate hydrolases	-	cl21455
		215 RGLRTLILAP 224	P-loop containing nucleosidetriphosphate hydrolases	-	cl21455
		304 RVEMGEAAGIFMTATPPGSRDPFPQSNAPI 333	Flavivirus DEAD domain*, P-loop containing nucleosidetriphosphate hydrolases; N-terminal helicase domain of the DEAD-box helicase superfamily#	PF07652	cl21455, cl28899
		335 DEEREIPERS 344	C-terminal helicase domain of the DEAD-like helicases	-	cl38915
		355 FKGKTVWFVP 364	C-terminal helicase domain of the DEAD-like helicases	-	cl38915
		369 GNDIAACLRKNGK 381	C-terminal helicase domain of the DEAD-like helicases	-	cl38915
		420 AERVIDPRRCMKPVILTDGEERV 442	C-terminal helicase domain of the DEAD-like helicases	-	cl38915
		444 LAGPMPVTHSSAAQRRGR 461	C-terminal helicase domain of the DEAD-like helicases	-	cl38915
		468 NENDQYIYMGEPLENDEDCAHWKEAKMLLDN 498	C-terminal helicase domain of the DEAD-like helicases	-	cl38915
		500 NTPEGIIPS 508	-	-	-
		510 FEPEREKVDAIDGEYRL 526	-	-	-
		541 GDLPVWLAY 549	-	-	-
		590 KKLKPRWLDAR 600	-	-	-
		605 PLALKEFKEFAAGRK 619	-	-	-
	DENV3	1 SGVLWDVPSPPETQKAELEEGVYRIKQQGI 30	Peptidase S7, Flavivirus NS3 serine protease	-	cl29867
		41 QKEGVFHTMWHVTRGAVLT 59	Peptidase S7, Flavivirus NS3 serine protease	-	cl29867
		61 NGKRLEPNWA 70	Peptidase S7, Flavivirus NS3 serine protease	-	cl29867
		121 GEIGAIALDFK 131	Peptidase S7, Flavivirus NS3 serine protease	-	cl29867
		134 TSGSPIINREGK 145	Peptidase S7, Flavivirus NS3 serine protease	-	cl29867
		151 GNGVVTKNGGYVSGIAQ 167	Peptidase S7, Flavivirus NS3 serine protease	-	cl29867
		195 HPGSGKTRKYLPAI 208	Flavivirus DEAD domain*, P-loop containing nucleosidetriphosphate hydrolases#	PF07652	cl21455
		213 IKRRLRTLI 221	Flavivirus DEAD domain*, P-loop containing nucleosidetriphosphate hydrolases#	PF07652	cl21455
		229 AAEMEEALKGLPIRYQTTA 247	Flavivirus DEAD domain*, P-loop containing nucleosidetriphosphate hydrolases#	PF07652	cl21455
		314 FMTATPPGTA 323	P-loop containing nucleosidetriphosphate hydrolases	-	cl21455
		325 AFPQSNAPIQDEERDIPERSWNSGN 349	P-loop containing nucleosidetriphosphate hydrolases	-	cl21455
		374 NCLRKNGKK 382	-	-	-
		400 LNDWDFVVT 408	-	-	-
		522 GEYRLKGESRKTFVELM 538	-	-	-
		550 KVASEGIKYTDRKWCFDG 567	-	-	-
		571 NQILEENMDVE 581	-	-	-
		601 TYSDPLALK 609	-	-	-
	DENV4	1 SGALWDVPSP 10	-	-	-
		48 TMWHVTRGSVICHE 61	Peptidase S7, Flavivirus NS3 serine protease	PF00949	-
		74 NDMISYGGGWR 84	Peptidase S7, Flavivirus NS3 serine protease	PF00949	-
		88 KWDKEEDVQVLA 99	Peptidase S7, Flavivirus NS3 serine protease	PF00949	-
		108 HVQTKPGLF 116	-	-	-
		121 GEIGAVTLDFKPGTS 135	Peptidase S7, Flavivirus NS3 serine protease	PF00949	-
		144 GKVIGLYGNVVTKSGDYVSAITQAE 169	Peptidase S7, Flavivirus NS3 serine protease	PF00949	-
		180 DEDIFRKKRL 189	-	-	-
		196 PGAGKTKRILPSIVREALKRRLRTLI 221	Flavivirus DEAD domain*, P-loop containing nucleosidetriphosphate hydrolases#	PF07652	cl21455
		240 PIRYQTPAV 248	Flavivirus DEAD domain*, P-loop containing nucleosidetriphosphate hydrolases#	PF07652	cl21455
		260 LMCHATFTTRLLSSTRVPNYNLIVMDEAH 288	Flavivirus DEAD domain*, P-loop containing nucleosidetriphosphate hydrolases#	PF07652	cl21455
		295 VAARGYISTRVEMGEAAAIF 314	Flavivirus DEAD domain*, P-loop containing nucleosidetriphosphate hydrolases#	PF07652	cl21455
		324 DPFPQSNSPIEDIEREIPERSWNTGFDWITDYQGKTVWFVP 364	P-loop containing nucleosidetriphosphate hydrolases; C-terminal helicase domain of the DEAD-like helicases	-	cl21455, cl38915
		371 DIANCLRKSGK 381	C-terminal helicase domain of the DEAD-like helicases	-	cl38915
		388 RKTFDTEYPTKLTDWDFVVTT 409	C-terminal helicase domain of the DEAD-like helicases	-	cl38915
		413 EMGANFRAGRVIDPRRC 429	C-terminal helicase domain of the DEAD-like helicases	-	cl38915
		440 ERVILAGPIPVTPASAAQRRG 460	C-terminal helicase domain of the DEAD-like helicases	-	cl38915
		468 QEDDQYVFSGDPL 480	-	-	-
		492 AKMLLDNIYTPEGIIPTLFGPEREK 516	-	-	-
		518 QAIDGEFRLRGEQRKTFVELM 538	-	-	-
		546 WLSYKVASAGISYKDREWCFTGERNNQILEENMEVEIWTREGEKKKLR 593	-	-	-
		596 WLDARVYADP 605	-	-	-
		607 ALKDFKEFASGRK 619	-	-	-
NS4a	DENV1	46 EELPDTIET 54	-	-	-
		101 EPHWIAASI 109	-	-	-
		116 MVLLIPEPD 124	-	-	-
	DENV2	98 AQIQPHWIAASI 109	-	-	-
	DENV3	5 DLVTEIGRV 13	-	-	-
		44 AVEELPETMETLLL 57	-	-	-
		101 PLQWIASAIVLEFFMMVLLIPE 122	-	-	-
	DENV4	3 TLDILTEIA 11	-	-	-
		21 AKLALDNIVMLHT 33	-	-	-
		40 AYQHALNELPESLETLM 56	-	-	-
		59 ALLGAMTAG 67	-	-	-
		69 FLFFMQGKG 77	-	-	-
NS4b	DENV1	26 MGLLETTKKDLGIG 39	-	-	-
		76 ITPMMRHTIENTTANISLTAIANQAAILMGL 106	-	-	-
		181 IDLDPVVYD 189	-	-	-
		191 KFEKQLGQIMLLILCTSQILLMRTTWALCESITLATGPLTTLW 233	-	-	-
		263 LAFSLMKSL 271	-	-	-
	DENV2	1 TPQDNQLTYV 10	-	-	-
		18 VAATMANEMGFLEKTK 33	-	-	-
		54 NILDIDLRPASAW 66	-	-	-
		77 TPMLRHSIENSSVN 90	-	-	-
		93 LTAIANQATVLMGLG 107	-	-	-
		186 IPYDPKFEKQ 195	-	-	-
		207 TQVLMMRTTWALCEALT 223	-	-	-
		230 STLWEGNPG 238	-	-	-
		256 SYLAGAGLLF 265	-	-	-
	DENV3	6 QLAYVVIGILTLAA 19	-	-	-
		29 LETTKRDLG 37	-	-	-
		54 SYLDVDLHPA 63	-	-	-
		75 VITPMLRHTIENSTANVSLAAIANQAVVLMGLDKGWPISKMDLG 118	-	-	-
		144 THYAIIGPG 152	-	-	-
		189 DSKFEKQLGQ 198	-	-	-
	DENV4	1 TPQDNQLIYVIL 12	-	-	-
		22 AANEMGLIEKTKTD 35	-	-	-
		54 TILDVDLRPASAW 66	-	-	-
		70 AVATTILTPMLRHTIENTSANLSLAAIAN 98	-	-	-
		100 AAVLMGLGKGWPLHR 114	-	-	-
		179 TVIDLEPISYDPKFEKQ 195	-	-	-
		207 GQLLLMRTTWA 217	-	-	-
		241 WNTTIAVSTANIFRGSY 257	-	-	-
		260 GAGLAFSLIKN 270	-	-	-
NS5	DENV1	1 GTGAQGETLGEKWKRQLNQL 20	-	-	-
		35 EVDRSEAKEGL 45	-	-	-
		53 HAVSRGTAKLRWFVERNLVKPEGKVIDLGCGR 84	-	-	-
		93 GLKKVTEVKGYT 104	-	-	-
		150 SSPNPTIEEGR 160	-	-	-
		176 NQFCIKILNPYMPSVVE 192	-	-	-
		215 THEMYWVSCGTGNIVSAVNMTSRMLLNRFTM 245	-	-	-
		261 GTRHVAVEPE 270	Flavivirus RNA-directed RNA polymerase	PF00972	-
		272 ANLDIIGQRIENIK 285	Flavivirus RNA-directed RNA polymerase	PF00972	cl03045
		287 EHKSTWHYDEDNPYKTWAYHGSYEVKPSGSASSMVN 322	Flavivirus RNA-directed RNA polymerase	PF00972	cl03045
		333 DVIPMVTQIAMTDTTPF 349	Flavivirus RNA-directed RNA polymerase	PF00972	cl03045
		384 FLSRNKKPRICTREEFTRKVRSNAAI 409	Flavivirus RNA-directed RNA polymerase	PF00972	cl03045
		415 DENQWNSAKEAVED 428	Flavivirus RNA-directed RNA polymerase	PF00972	cl03045
		438 ERELHKQGKCATCVYNMMG 456	Flavivirus RNA-directed RNA polymerase	PF00972	cl03045
		484 LEFEALGFMNEDHWFSR 500	Flavivirus RNA-directed RNA polymerase	-	cl03045
		527 GGNMYADDTAG 537	Flavivirus RNA-directed RNA polymerase	-	cl03045
		576 KVVRVQRPAK 585	Flavivirus RNA-directed RNA polymerase	-	cl03045
		587 GTVMDVISRRDQRG 600	Flavivirus RNA-directed RNA polymerase	-	cl03045
		618 QLIRQMESE 626	Flavivirus RNA-directed RNA polymerase	-	cl03045
		697 PSKGWNDWQQVPFCSHHFHQLIMKDGREIVVPCRNQDELVGRARVSQGAGWSL 749	Flavivirus RNA-directed RNA polymerase	PF00972	cl03045
		756 GKSYAQMWQLMYFHRRD 772	Flavivirus RNA-directed RNA polymerase	PF00972	cl03045
		804 WMTTEDMLSVWNRVWIEENPWMEDK 828	Flavivirus RNA-directed RNA polymerase	PF00972	cl03045
		848 CGSLIGLTARATWA 861	Flavivirus RNA-directed RNA polymerase	PF00972	cl03045
		870 QVRRLIGNENY 880	Flavivirus RNA-directed RNA polymerase	PF00972	cl03045
	DENV2	31 SGIQEVDRTLAKEGIKRGETDHHAVSRGSAKLRWFVE 67	-	-	-
		84 RGGWSYYCGGLK 95	-	-	-
		99 EVKGLTKGGPGHEEPIPMSTYGWNLVRLQSGVDVFF 134	-	-	-
		157 EAGRTLRVL 165	-	-	-
		181 KVLNPYMPSVIE 192	-	-	-
		202 GGALVRNPLSR 212	-	-	-
		215 THEMYWVSNA 224	-	-	-
		227 NIVSSVNMISRMLINRFTM 245	-	-	-
		250 ATYEPDVDLGSGTRNIGIE 268	Flavivirus RNA-directed RNA polymerase	PF00972	cl03045
		291 SWHYDQDHPYKTWAYHGSYETKQTGSASSMV 321	Flavivirus RNA-directed RNA polymerase	PF00972	cl03045
		356 KEKVDTRTQEPKEGTKKLM 374	Flavivirus RNA-directed RNA polymerase	PF00972	cl03045
		402 KVRSNAALGA 411	Flavivirus RNA-directed RNA polymerase	PF00972	cl03045
		413 FTDENKWKSAREAVED 428	Flavivirus RNA-directed RNA polymerase	PF00972	cl03045
		441 LHLEGKCETCVYNMMG 456	Flavivirus RNA-directed RNA polymerase	PF00972	cl03045
		576 KVVRVQRPTPRGTVMDIIS 594	-	-	-
		689 RKDIQQWEPS 698	-	-	-
		701 WNDWTQVPFCSHH 713	-	-	-
		854 LTSRATWAK 862	-	-	-
	DENV3	1 GTGSQGETLGEKWKK 15	-	-	-
		27 LYKKSGITEVDRTEAK 42	-	-	-
		51 THHAVSRGSAKLQWFVERNMV 71	-	-	-
		73 PEGRVIDLGCGR 84	-	-	-
		93 GLKKVTEVRGYTKGGPGHEEPVPMSTYGWN 122	-	-	-
		124 VKLMSGKDVFYLPPEKCDTL 143	-	-	-
		145 CDIGESSPSPTVEESRTIRVLKMVEP 170	-	-	-
		175 NNQFCIKVLN 184	-	-	-
		186 VIEHLERLQRK 196	-	-	-
		213 NSTHEMYWISNGTGNIV 229	-	-	-
		231 SVNMVSRLLLNRFTMT 246	-	-	-
		258 LGAGTRHVNAEPETP 272	Flavivirus RNA-directed RNA polymerase	PF00972	-
		292 WHYDDENPYKTWAYHGSYEVKATGSASSMINGVVKLLT 329	Flavivirus RNA-directed RNA polymerase	PF00972	cl03045
		376 ITAEWLWRTLGRNK 389	Flavivirus RNA-directed RNA polymerase	PF00972	cl03045
		391 PRLCTREEF 399	Flavivirus RNA-directed RNA polymerase	PF00972	cl03045
		401 KKVRTNAAMGAVFTEENQW 419	Flavivirus RNA-directed RNA polymerase	PF00972	cl03045
		445 GKCGSCVYNMMGK 457	Flavivirus RNA-directed RNA polymerase	PF00972	cl03045
		521 DISKIPGGAMYADD 534	Flavivirus RNA-directed RNA polymerase	PF00972	cl03045
		540 TRITEDDLHNEEKI 553	Flavivirus RNA-directed RNA polymerase	PF00972	cl03045
		571 LTYQNKVVKVQRPTP 585	Flavivirus RNA-directed RNA polymerase	PF00972	cl03045
		588 TVMDIISRK 596	Flavivirus RNA-directed RNA polymerase	PF00972	cl03045
		621 RQMEGEGVL 629	Flavivirus RNA-directed RNA polymerase	-	cl03045
		671 IDDRFANAL 679	Flavivirus RNA-directed RNA polymerase	PF00972	cl03045
		688 VRKDIPQWQPSKGWHDWQQVPFC 710	Flavivirus RNA-directed RNA polymerase	PF00972	cl03045
		719 MKDGRKLVVPCRPQDELIGRA 739	Flavivirus RNA-directed RNA polymerase	PF00972	cl03045
		751 ETACLGKAYAQMW 763	Flavivirus RNA-directed RNA polymerase	PF00972	cl03045
		769 HRRDLRLASNAICSAVP 785	Flavivirus RNA-directed RNA polymerase	PF00972	cl03045
		812 TVWNRVWIE 820	Flavivirus RNA-directed RNA polymerase	-	cl03045
		856 SRATWAQNI 864	Flavivirus RNA-directed RNA polymerase	-	cl03045
		866 TAIQQVRSLIG 876	Flavivirus RNA-directed RNA polymerase	-	cl03045
		878 EEFLDYMPSMKRFRKEEE 895	Flavivirus RNA-directed RNA polymerase	-	cl03045
	DENV4	11 EKWKRQLNSLDRKEFEEYKRSGILEVDRTEA 41	-	-	-
		60 SKIRWIVERGM 70	-	-	-
		122 NLVKLHSGVDVFY 134	-	-	-
		136 PTEQVDTLLCDIGESSSNPTIEEGR 160	-	-	-
		165 LKMVEPWLSSKPEFCIKVLNPYMPTVIEELEKLQR 199	-	-	-
		205 LVRCPLSRNSTHEMYWVSG 223	-	-	-
		236 SKMLLNRFTT 245	-	-	-
		257 DLGAGTRSVS 266	-	-	-
		297 ENPYRTWAYHGSYEA 311	Flavivirus RNA-directed RNA polymerase	PF00972	cl03045
		336 PMVTQLAMTDTTPF 349	Flavivirus RNA-directed RNA polymerase	PF00972	cl03045
		357 EKVDTRTPQPK 367	Flavivirus RNA-directed RNA polymerase	PF00972	cl03045
		374 MTTTANWLW 382	Flavivirus RNA-directed RNA polymerase	PF00972	cl03045
		397 EEFISKVRS 405	Flavivirus RNA-directed RNA polymerase	PF00972	cl03045
		407 AAIGAVFQEEQGWTSA 422	Flavivirus RNA-directed RNA polymerase	PF00972	cl03045
		424 EAVNDSRFW 432	Flavivirus RNA-directed RNA polymerase	PF00972	cl03045
		441 LHQEGKCESCVYNMMG 456	Flavivirus RNA-directed RNA polymerase	PF00972	cl03045
		459 EKKLGEFGRAKGSRAIW 475	Flavivirus RNA-directed RNA polymerase	PF00972	cl03045
		500 RENSWSGVEGEGLHRLGYILE 520	Flavivirus RNA-directed RNA polymerase	PF00972	cl03045
		564 LAKAIFKLTYQNKVVKVLRPTP 585	Flavivirus RNA-directed RNA polymerase	PF00972	cl03045
		587 GAVMDIISRK 596	Flavivirus RNA-directed RNA polymerase	PF00972	cl03045
		617 VQLIRQMEAEGVIT 630	Flavivirus RNA-directed RNA polymerase	PF00972	cl03045
		665 DCVVKPLDERF 675	Flavivirus RNA-directed RNA polymerase	PF00972	cl03045
		678 SLLFLNDMGKVR 689	Flavivirus RNA-directed RNA polymerase	PF00972	cl03045
		694 QWEPSKGWKNWQEVPFCSHHFHKI 717	Flavivirus RNA-directed RNA polymerase	PF00972	cl03045
		719 MKDGRSLVVPCRNQ 732	Flavivirus RNA-directed RNA polymerase	PF00972	cl03045
		770 RRDLRLASMAICSAVPTEW 788	Flavivirus RNA-directed RNA polymerase	PF00972	cl03045
		804 WMTTEDMLKVWNRVWIEDNPNM 825	Flavivirus RNA-directed RNA polymerase	PF00972	cl03045
		833 SWEDIPYLGKREDLWCGSLIGLSSRATWAKNIH 865	Flavivirus RNA-directed RNA polymerase	PF00972	cl03045
