# Supplementary material for: Identification of highly conserved, serotype-specific dengue virus sequences: implications for vaccine design
Source: BMC Genomics. 2019 Dec 24;20(Suppl 9):921. doi: 10.1186/s12864-019-6311-z (PMC6929274; doi:10.1186/s12864-019-6311-z)
Supplement: Supplementary file 6 — Additional file 6: Table 6. HLA-A, -B and -DR supertype-restricted T-cell epitopes, predicted for HCSS nonamers, summarised according to DENV protein and serotypes [file 12864_2019_6311_MOESM6_ESM.xlsx]

## Sheet: Final_HLAAnB
Supplementary Table 6 HLA-A, -B and -DR supertype-restricted T-cell epitopes, predicted for HCSS nonamers, summarised according to DENV protein and serotypes
Protein	Serotype	Peptide			MHC Class I						MHC Class II
			HLA-A			HLA-B					HLA-DR
			A1	A2	A3	B7	B27	B44	B58	B62	Main DR	DR4	DRB3
prM	DENV3	LMLVTPSMT										DR4
	DENV4	LMMLVAPSY^	A1							B62	Main DR	DR4
E	DENV1	KSWLVHKQW							B58
	DENV2	FLDLPLPWL		A2
		VTFKNPHAK			A3
		MSYSMCTGK			A3
		RQWFLDLPL*					B27	B44
		LVTFKNPHA										DR4
	DENV3	VTFKNAHAK			A3
		SETQHGTIL						B44
		KAWMVHRQW							B58
		WFFDLPLPW										DR4
		LVTFKNAHA										DR4
		LLVTFKNAH										DR4
	DENV4	TMFGGVSWM		A2
		ITLFLGFTV		A2
		ISNITTATR			A3
		KEEQDQQYI						B44
		AETQHGTTV						B44
		VTFKVPHAK			A3
		TPRSPSVEV				B7
		KEVALLRTY						B44
		KTWLVHKQW							B58
		MAILGETAW							B58
		TTMFGGVSW							B58
		VALLRTYCI									Main DR
NS1	DENV1	WYGMEIRPV*									Main DR	DR4
	DENV2	VTRLENLMW							B58
		ASGKLITEW							B58
	DENV3	EVKTCTWPK			A3
		MENLLWKQI						B44
		VSGKLIHEW							B58
	DENV4	VLWEGGHDL		A2
		SPARLASAI				B7
		CRSCTMPPL					B27
		VEDYGFGMF						B44
		ITNELNYVL							B58
		ASGKLVTQW							B58
		SQHNYRQGY								B62
NS2a	DENV1	STTSQKTTW							B58
		EELGDGLAM						B44
		KTTWLPVLL							B58
	DENV3	FLALGFFLR			A3						Main DR
		EQMANGIAL					B27
		LLLSGQITW							B58
		FFLRKLTSR										DR4
		LLLGVGLAM									Main DR
		FTLTVAWRT*									Main DR	DR4
		WRTATLILA										DR4
	DENV4	IPLCRTSCL				B7
		LPVYLMTLM				B7
		FKMSPGYVL^					B27				Main DR	DR4	DRB3
		ILGAQALPV*									Main DR	DR4	DRB3
		YLMTLMKGA									Main DR
		PVYLMTLMK										DR4
NS2b	DENV2	TVCYVLTGR			A3
		MVSILASSL									Main DR
		CYVLTGRSA									Main DR
	DENV4	ALITVSGLY#	A1							B62
		IMAVGLVSL		A2
		ITVSGLYPL#		A2					B58
		LVSLLGSAL*									Main DR	DR4
		VSLLGSALL									Main DR
NS3	DENV1	VTRGAVLMY#	A1						B58
		KVASEGFQY#	A1						B58
		GVVTTSGTY								B62
		VLMYQGKRL*									Main DR		DRB3
		IRYQTTAVK										DR4
		MIIMDEAHF^								B62			DRB3
	DENV2	YSQIGAGVY#	A1							B62
		GTFHTMWHV		A2
		MTATPPGSR			A3
		VTHSSAAQR			A3
		MPVTHSSAA				B7
		KEGTFHTMW						B44
		GEWKEGEEV						B44
		KEGEEVQVL						B44
		GEEVQVLAL						B44
		NENDQYIYM						B44
	DENV3	KVASEGIKY	A1
		LPIRYQTTA				B7
	DENV4	KVASAGISY#	A1						B58	B62
		YQGKTVWFV		A2
		KLTDWDFVV		A2
		LPSIVREAL				B7
		VPNYNLIVM				B7
		IPVTPASAA				B7
		VEMGEAAAI						B44
		RSWNTGFDW							B58
		WLSYKVASA*									Main DR	DR4
		WHVTRGSVI											DRB3
NS4a	DENV1	EPHWIAASI				B7
	DENV2	QPHWIAASI				B7
	DENV3	LEFFMMVLL						B44
	DENV4	ALNELPESL		A2
		LALDNIVML											DRB3
NS4b	DENV1	LLMRTTWAL		A2
		ATGPLTTLW							B58
		ILLMRTTWA*									Main DR	DR4	DRB3
	DENV2	LMMRTTWAL^		A2		B7	B27			B62	Main DR
		IANQATVLM							B58
		QVLMMRTTW							B58
		YLAGAGLLF								B62
		VLMMRTTWA*									Main DR	DR4
	DENV3	YLDVDLHPA		A2
	DENV4	TTILTPMLR			A3
		ISYDPKFEK			A3
		LLLMRTTWA*									Main DR	DR4
		IAVSTANIF^							B58	B62			DRB3
NS5	DENV1	YAQMWQLMY*	A1						B58	B62
		MTSRMLLNR			A3
		TVMDVISRR			A3
		CIKILNPYM										DR4
		VIPMVTQIA										DR4
		WQLMYFHRR^			A3						Main DR	DR4
		IPMVTQIAM				B7
		IAMTDTTPF*				B7			B58	B62
		RMLLNRFTM^					B27						DRB3
		LEFEALGFM						B44
		AQMWQLMYF						B44
		KSYAQMWQL							B58
		RVWIEENPW							B58
		IGLTARATW							B58
		MWQLMYFHR									Main DR
		VNMTSRMLL											DRB3
	DENV2	VLNPYMPSV		A2
		STYGWNLVR			A3
		MISRMLINR			A3
		CETCVYNMM						B44
		RMLINRFTM											DRB3
		VNMISRMLI											DRB3
		ISRMLINRF*									Main DR	DR4
	DENV3	LMSGKDVFY	A1
		SMINGVVKL		A2
		TVMDIISRK			A3
		MVSRLLLNR			A3
		RQMEGEGVL					B27
		GESSPSPTV						B44
		RLLLNRFTM*									Main DR		DRB3
		LLLNRFTMT*										DR4	DRB3
		IQQVRSLIG										DR4
	DENV4	RTWAYHGSY#	A1		A3				B58	B62
		AVMDIISRK			A3
		YMPTVIEEL		A2
		LAMTDTTPF*				B7			B58	B62
		YQNKVVKVL					B27
		GESSSNPTI						B44
		CESCVYNMM						B44
		MTTTANWLW							B58
		RAKGSRAIW							B58
		IGLSSRATW							B58
		KLHSGVDVF								B62
		LKMVEPWLS*									Main DR	DR4
		LFLNDMGKV											DRB3
*Inter-supertype epitope: epitope that are restricted by at least 2 supertypes of same HLA gene [i.e. A2 and A3 supertype-restricted epitope]
#Inter-HLA gene supertype epitope: epitope that are restricted by at least 2 supertypes of diff HLA gene [i.e. A2 and B7 supertype-restricted epitope]
^Inter-HLA class supertype epitope: epitope that are restricted by at least 2 supertypes of diff HLA class [i.e. A2/B7 and Main DR supertype-restricted epitope]
