# Supplementary material for: Identification of highly conserved, serotype-specific dengue virus sequences: implications for vaccine design
Source: BMC Genomics. 2019 Dec 24;20(Suppl 9):921. doi: 10.1186/s12864-019-6311-z (PMC6929274; doi:10.1186/s12864-019-6311-z)
Supplement: Supplementary file 7 — Additional file 7: Table 7. IEDB reported DENV T cell epitopes/ligands in human that completely matched HCSS sequences [file 12864_2019_6311_MOESM7_ESM.xlsx]

## Sheet: Sheet1
Supplementary Table 7 IEDB reported DENV T cell epitopes/ligands in human that completely matched HCSS sequences
Protein	Serotype	T cell Epitopes/Ligands	Allele Name	Supertype Restrictions	Reference ID
prM	DENV4	157 LMMLVAPSY 165	HLA-A*30:02	A1	1022588
			HLA-B*15:01	B62	1022588
E	DENV1	39 PTLDIELLK 47	HLA-A*11:01	A3	1028945
		204 KSWLVHKQW 212	HLA-A*32:01	A1	1022588
			HLA-B*57:01	B58	1022588
			HLA-B*58:01	B58	1022588
		205 SWLVHKQWF 213	HLA-A*23:01	A24	1022588
			HLA-A*24:02	A24	1022588
	DENV2	13 GVSGGSWVDI 23	HLA-A*32:01	A1	1022588
		106 GLFGKGGIV 114	HLA-A*02:03	A2	1022588
		210 RQWFLDLPL 218	HLA-B*27:05	B27	1000945, 1023025
			HLA-B*48:01	B27	1000945
			HLA-A*32:01	A1	1022588
			HLA-B*15:01	B62	1022588, 1028285
			HLA-B*40:01	B44	1022588
		213 FLDLPLPWL 221	HLA-A*02:06	A2	1022588
			HLA-A*02:01	A2	1022588
			HLA-A*02:17	A2	1022588
		238 VTFKNPHAK 246	HLA-A*03:01	A3	1022588
			HLA-A*11:01	A3	1022588
			HLA-A*30:01	A1A3	1022588
			HLA-A*68:01	A3	1022588
		291 KLQLKGMSY 299	HLA-B*15:01	B62	1000945
			HLA-A*30:02	A1	1022588
			HLA-B*15:01	B62	1022588, 1028285, 1023025
		293 QLKGMSYSM 301	HLA-B*08:01	B8	1000945, 1022588, 1023025
			HLA-B*15:01	B62	1022588, 1028285
		282 HLKCRLRMDK 291	HLA-A*03:01	A3	1022588
		286 RLRMDKLQLK 295	HLA-A*03:01	A3	1022588
		296 GMSYSMCTGK 305	HLA-A*03:01	A3	1022588
			HLA-A*11:01	A3	1022588
		297 MSYSMCTGK 305	HLA-A*03:01	A3	1022588
			HLA-A*11:01	A3	1022588
			HLA-A*68:01	A3	1022588
		299 YSMCTGKFK 307	HLA-A*11:01	A3	1022588
		298 SYSMCTGKF 306	HLA-A*23:01	A24	1022588
			HLA-A*24:02	A24	1022588
		298 SYSMCTGKFK 307	HLA-A*33:01	A3	1022588
		286 RLRMDKLQL 294	HLA-B*07:02	B7	1022588
			HLA-B*08:01	B8	1022588
		292 LQLKGMSYSM 301	HLA-B*08:01	B8	1022588
		281 GHLKCRLRMDKLQLK 295	HLA-DRB1*03:01	DRB3	1022589, 1030032
		368 EAEPPFGDSY 377	HLA-A*01:01	A1	1022588
			HLA-A*26:01	A1	1022588
		406 MRGAKRMAI 414	HLA-B*08:01	B8	1022588
		435 ALHQVFGAIY 444	HLA-A*30:02	A1	1022588
			HLA-B*15:01	B62	1022588
		436 LHQVFGAIY 444	HLA-A*30:02	A1	1022588
	DENV3	51 TQLATLRKLCIEGKI 65	HLA-DRB1*01:01	Main DR	1026955
			HLA-DRB1*03:01	DRB3	1022588
			HLA-DRB1*04:01	DR4	1022588
			HLA-DRB1*04:05	DR4	1022588
			HLA-DRB1*07:01	Main DR	1022588
			HLA-DRB1*08:02	DR4	1022588
			HLA-DRB1*09:01	Main DR	1022588
			HLA-DRB1*11:01	Main DR	1022588
			HLA-DRB1*13:02	DRB3	1022588
			HLA-DRB1*15:01	Main DR	1022588
			HLA-DRB3*01:01	DRB3	1022588
			HLA-DRB4*01:01	DRB3	1022588
			HLA-DRB5*01:01	Main DR	1022588
		53 LATLRKLCI 61	HLA-B*08:01	B8	1022588
			HLA-B*51:01	B7	1022588
		82 LPEEQDQNY 90	HLA-B*35:01	B7	1022588
			HLA-B*53:01	B7	1022588
		90 YVCKHTYVDR 99	HLA-A*31:01	A3	1022588
			HLA-A*68:01	A3	1022588
		106 GLFGKGSLV 114	HLA-A*02:03	A2	1022588
			HLA-A*02:01	A2	1026955
		183 LECSPRTGL 191	HLA-B*40:01	B44	1022588
		204 KAWMVHRQW 212	HLA-B*57:01	B58	1022588
			HLA-B*58:01	B58	1022588
		205 AWMVHRQWF 213	HLA-A*23:01	A24	1022588
			HLA-A*24:02	A24	1022588
		211 QWFFDLPLPW 220	HLA-A*23:01	A24	1022588
			HLA-A*24:02	A24	1022588
			HLA-B*44:03	B44	1022588
		212 WFFDLPLPW 220	HLA-A*23:01	A24	1022588
			HLA-A*24:02	A24	1022588
		238 VTFKNAHAK 246	HLA-A*03:01	A3	1022588
			HLA-A*11:01	A3	1022588
			HLA-A*68:01	A3	1022588
		239 TFKNAHAKK 247	HLA-A*30:01	A1A3	1022588
		306 FVLKKEVSETQHGTI 320	HLA-DRB1*04:01	DR4	1022589, 1030032
		311 EVSETQHGTI 320	HLA-A*68:02	A2	1022588
		313 SETQHGTIL 321	HLA-B*40:01	B44	1022588
			HLA-B*44:03	B44	1022588
		314 ETQHGTILI 322	HLA-A*68:02	A2	1022588
		417 DTAWDFGSV 425	HLA-A*26:01	A1	1022588
			HLA-A*68:02	A2	1022588
		439 IFGSAYTAL 447	HLA-A*23:01	A24	1022588
		439 IFGSAYTALF 448	HLA-A*23:01	A24	1022588
			HLA-A*24:02	A24	1022588
	DENV4	35 AQGKPTLDF 43	HLA-B*15:01	B62	1022588
		48 TTAKEVALL 56	HLA-A*26:01	A1	1022588
			HLA-A*68:02	A2	1022588
		48 TTAKEVALLR 57	HLA-A*68:01	A3	1022588
		49 TAKEVALLR 57	HLA-A*33:01	A3	1022588
			HLA-A*68:01	A3	1022588
		51 KEVALLRTY 59	HLA-B*44:02	B44	1022588
			HLA-B*44:03	B44	1022588
		51 KEVALLRTYC 60	HLA-B*44:03	B44	1022588
		52 EVALLRTYCI 61	HLA-A*68:02	A2	1022588
		53 VALLRTYCI 61	HLA-B*08:01	B8	1022588
			HLA-B*51:01	B7	1022588
		65 ISNITTATR 73	HLA-A*31:01	A3	1022588
		74 CPTQGEPYL 82	HLA-B*53:01	B7	1022588
		82 KEEQDQQYI 90	HLA-B*40:01	B44	1022588
			HLA-B*44:02	B44	1022588
		105 GLFGKGGVV 113	HLA-A*02:03	A2	1022588
		164 ITPRSPSVEV 173	HLA-A*68:02	A2	1022588
		165 TPRSPSVEV 173	HLA-B*07:02	B7	1022588
			HLA-B*51:01	B7	1022588
		185 CEPRSGIDF 193	HLA-B*44:03	B44	1022588
		204 KTWLVHKQW 212	HLA-A*32:01	A1	1022588
			HLA-B*57:01	B58	1022588
			HLA-B*58:01	B58	1022588
		205 TWLVHKQWF 213	HLA-A*23:01	A24	1022588
			HLA-A*24:02	A24	1022588
		237 MVTFKVPHAK 246	HLA-A*03:01	A3	1022588
			HLA-A*11:01	A3	1022588
			HLA-A*68:01	A3	1022588
		238 VTFKVPHAK 246	HLA-A*03:01	A3	1022588
			HLA-A*11:01	A3	1022588
			HLA-A*68:01	A3	1022588
		238 VTFKVPHAKR 247	HLA-A*68:01	A3	1022588
		239 TFKVPHAKR 247	HLA-A*31:01	A3	1022588
			HLA-A*33:01	A3	1022588
		242 VPHAKRQDV 250	HLA-B*07:02	B7	1022588
		256 QEGAMHSAL 264	HLA-B*40:01	B44	1022588
		291 EKLRIKGMSY 299	HLA-A*26:01	A1	1022588
		292 KLRIKGMSY 299	HLA-A*03:01	A3	1022588
			HLA-A*30:01	A1A3	1022588
			HLA-A*30:02	A1	1022588
			HLA-B*15:01	B62	1022588
		293 RIKGMSYTM 301	HLA-A*32:01	A1	1022588
			HLA-B*15:01	B62	1022588
		297 GMSYTMCSGK 306	HLA-A*03:01	A3	1022588
			HLA-A*11:01	A3	1022588
		298 MSYTMCSGK 306	HLA-A*03:01	A3	1022588
			HLA-A*11:01	A3	1022588
			HLA-A*68:01	A3	1022588
		299 SYTMCSGKF 307	HLA-A*23:01	A24	1022588
			HLA-A*24:02	A24	1022588
		299 YTMCSGKFSI 308	HLA-A*68:02	A2	1022588
			HLA-A*02:01	A2	1022588
			HLA-A*02:17	A2	1022588
		310 KEMAETQHG 318	HLA-B*44:02	B44	1022588
		313 AETQHGTTV 321	HLA-B*40:01	B44	1022588
			HLA-B*44:03	B44	1022588
		314 ETQHGTTVV 322	HLA-A*68:02	A2	1022588
		368 ELEPPFGDSY 377	HLA-A*01:01	A1	1022588
			HLA-A*26:01	A1	1022588
		397 SIGKMFESTY 406	HLA-A*30:02	A1	1022588
		398 IGKMFESTY 406	HLA-A*30:02	A1	1022588
		398 IGKMFESTYR 407	HLA-A*33:01	A3	1022588
		400 KMFESTYRG 408	HLA-A*32:01	A1	1022588
		400 KMFESTYRGA 413	HLA-A*02:03	A2	1022588
		400 KMFESTYRGAKRMAI 414	HLA-DRB1*11:01	Main DR	1022589, 1030032
		403 ESTYRGAKR 411	HLA-A*33:01	A3	1022588
			HLA-A*68:01	A3	1022588
		411 RMAILGETAW 420	HLA-B*15:01	B62	1022588
			HLA-B*44:02	B44	1022588
		412 MAILGETAW 420	HLA-B*35:01	B7	1022588
			HLA-B*53:01	B7	1022588
			HLA-B*57:01	B58	1022588
			HLA-B*58:01	B58	1022588
		414 ILGETAWDF 422	HLA-B*15:01	B62	1000945, 1023025
			HLA-A*03:01	A3	1022588
			HLA-A*24:02	A24	1022588, 1028285
			HLA-A*23:01	A24	1022588
		416 GETAWDFGSV 425	HLA-B*40:01	B44	1022588
		417 ETAWDFGSV 425	HLA-A*26:01	A1	1022588
			HLA-A*68:02	A2	1022588
		439 VFGSVYTTM 447	HLA-A*24:02	A24	1022588
		439 VFGSVYTTMF 448	HLA-A*23:01	A24	1022588
			HLA-A*24:02	A24	1022588
		442 SVYTTMFGGV 451	HLA-A*02:03	A2	1022588
			HLA-A*02:06	A2	1022588
			HLA-A*68:02	A2	1022588
		444 YTTMFGGVSW 453	HLA-B*53:01	B7	1022588
		445 TTMFGGVSW 453	HLA-A*32:01	A1	1022588
			HLA-B*57:01	B58	1022588
			HLA-B*58:01	B58	1022588
NS1	DENV1	38 SPKRLSAAI 46	HLA-B*08:01	B8	1000945, 1022588, 1023025
			HLA-B*07:02	B7	1022588, 1028285
		38 SPKRLSAAIG 47	HLA-B*07:02	B7	1022588
		149 AWNIWEVEDY 158	HLA-A*30:02	A1	1022588
		152 IWEVEDYGF 160	HLA-A*24:03	A24	1000945, 1023025
			HLA-A*24:02	A24	1000945, 1022588, 1028285
			HLA-A*23:01	A24	1000945, 1022588
		297 SLRTTTVTGK 306	HLA-A*03:01	A3	1022588
	DENV2	56 GICGIRSVTR 65	HLA-A*31:01	A3	1022588
		59 SVTRLENLMW 68	HLA-B*53:01	B7	1022588
		60 VTRLENLMW 68	HLA-B*57:01	B58	1022588
		60 VTRLENLMWK 69	HLA-A*11:01	A3	1022588
		149 AWNSLEVEDY 158	HLA-A*30:02	A1	1022588
		302 TASGKLITEW 311	HLA-B*57:01	B58	1022588
			HLA-B*58:01	B58	1022588
		303 ASGKLITEW 311	HLA-B*57:01	B58	1022588
			HLA-B*58:01	B58	1022588
		306 KLITEWCCR 314	HLA-A*31:01	A3	1022588
	DENV3	60 TTRMENLLW 68	HLA-B*57:01	B58	1022588
		60 TTRMENLLWK 69	HLA-A*03:01	A3	1022588
			HLA-A*11:01	A3	1022588
		63 MENLLWKQI 71	HLA-B*44:02	B44	1022588
			HLA-B*44:03	B44	1022588
		71 IANELNYILW 80	HLA-B*53:01	B7	1022588
		73 NELNYILWE 81	HLA-B*44:03	B44	1022588
		151 NVWEVEDYGF 160	HLA-A*23:01	A24	1022588
		152 VWEVEDYGF 160	HLA-A*23:01	A24	1022588
		202 IESQKNGSW 210	HLA-B*44:02	B44	1022588
			HLA-B*44:03	B44	1022588
		219 EVKTCTWPK 227	HLA-A*33:01	A3	1022588
			HLA-A*68:01	A3	1022588
		277 FNYCEGTTVV 286	HLA-B*51:01	B7	1022588
		278 NYCEGTTVVI 287	HLA-A*23:01	A24	1022588
			HLA-A*24:02	A24	1022588
		297 SLRTTTVSGK 306	HLA-A*03:01	A3	1022588
		297 SLRTTTVSGKLIHEW 311	HLA-DRB1*01:01	Main DR	1026955
			HLA-DRB1*03:01	DRB3	1026955
			HLA-DRB1*04:01	DR4	1026955
			HLA-DRB1*07:01	Main DR	1026955
			HLA-DRB1*08:02	DR4	1026955
			HLA-DRB1*09:01	Main DR	1026955
			HLA-DRB1*13:02	DRB3	1026955
			HLA-DRB1*15:01	Main DR	1026955
			HLA-DRB4*01:01	DRB3	1026955
			HLA-DRB5*01:01	Main DR	1026955
		303 VSGKLIHEW 311	HLA-B*58:01	B58	1000945, 1022588, 1023025
			HLA-B*57:01	B58	1000945, 1022588
		306 KLIHEWCCR 314	HLA-A*31:01	A3	1022588
		322 RYMGEDGCW 330	HLA-A*23:01	A24	1022588
			HLA-A*24:02	A24	1022588
		341 KEENMVKSL 349	HLA-B*40:01	B44	1022588
	DENV4	34 FQPESPARL 42	HLA-A*02:06	A2	1022588
		37 ESPARLASAI 46	HLA-A*26:01	A1	1022588
			HLA-A*68:02	A2	1022588
		38 SPARLASAI 46	HLA-B*07:02	B7	1022588
			HLA-B*51:01	B7	1022588
		38 SPARLASAIL 47	HLA-B*07:02	B7	1022588
		41 RLASAILNA 49	HLA-A*02:03	A2	1022588
		69 KQITNELNY 77	HLA-A*30:02	A1	1022588
			HLA-B*15:01	B62	1022588
		69 KQITNELNYV 78	HLA-A*02:03	A2	1022588
			HLA-A*02:06	A2	1022588
			HLA-A*02:01	A2	1022588
			HLA-A*02:17	A2	1022588
		71 ITNELNYVL 79	HLA-A*32:01	A1	1022588
		71 ITNELNYVLW 80	HLA-B*53:01	B7	1022588
		73 NELNYVLWE 81	HLA-B*44:03	B44	1022588
		78 VLWEGGHDL 86	HLA-A*02:01	A2	1022588
			HLA-A*02:17	A2	1022588
		154 EVEDYGFGM 162	HLA-A*26:01	A1	1022588
		154 EVEDYGFGMF 163	HLA-A*26:01	A1	1022588
		155 VEDYGFGMF 163	HLA-B*40:01	B44	1022588
		184 MSAAIKDQK 192	HLA-A*11:01	A3	1022588
			HLA-A*68:01	A3	1022588
		198 MGYWIESSK 206	HLA-A*03:01	A3	1022588
		202 IESSKNQTW 210	HLA-B*44:02	B44	1022588
			HLA-B*44:03	B44	1022588
		203 ESSKNQTWQI 212	HLA-A*68:02	A2	1022588
			HLA-B*58:01	B58	1022588
		216 SLIEVKTCL 224	HLA-A*02:01	A2	1022955
		216 SLIEVKTCLW 225	HLA-B*44:03	B44	1022588
		219 EVKTCLWPK 227	HLA-A*33:01	A3	1022588
		222 TCLWPKTHTL 231	HLA-B*08:01	B8	1022588
		223 CLWPKTHTL 231	HLA-B*08:01	B8	1022588
			HLA-A*02:01	A2	1022588, 1022955
			HLA-A*02:17	A2	1022588
		224 LWPKTHTLW 232	HLA-A*24:02	A24	1022588
		227 KTHTLWSNG 235	HLA-A*30:01	A1A3	1022588
		252 SQHNYRQGY 260	HLA-A*30:02	A1	1022588
			HLA-B*15:01	B62	1022588
		303 ASGKLVTQW 311	HLA-B*57:01	B58	1022588
			HLA-B*58:01	B58	1022588
		306 KLVTQWCCR 314	HLA-A*31:01	A3	1022588
		313 CRSCTMPPLR 322	HLA-A*30:01	A1A3	1022588
		314 RSCTMPPLR 322	HLA-A*31:01	A3	1022588
		314 RSCTMPPLRF 323	HLA-A*23:01	A24	1022588
NS2a	DENV1	120 LEELGDGLAM 129	HLA-B*40:01	B44	1022588
		121 EELGDGLAM 129	HLA-B*40:01	B44	1022588
			HLA-B*44:03	B44	1022588
		184 STTSQKTTW 192	HLA-B*58:01	B58	1000945
			HLA-B*15:17	B58	1000945
			HLA-B*57:01	B58	1000945, 1022588
			HLA-B*58:01	B58	1023025
		185 TTSQKTTWLP 194	HLA-B*57:01	B58	1022588
		187 SQKTTWLPV 195	HLA-A*02:06	A2	1022588
			HLA-A*30:01	A1A3	1022588
		187 SQKTTWLPVL 196	HLA-B*15:01	B62	1022588
		189 KTTWLPVLL 197	HLA-A*32:01	A1	1022588
	DENV2	73 TYLALLAAF 81	HLA-A*23:01	A24	1022588
			HLA-A*24:02	A24	1022588
		197 LTIKGLNPTAIFLTT 211	HLA-DRB1*13:02	DRB3	1022589, 1030032
		203 NPTAIFLTT 211	HLA-B*53:01	B7	1022588
		203 NPTAIFLTTL 212	HLA-B*07:02	B7	1022588
	DENV3	68 MGMGVTYLA 76	HLA-A*68:02	A2	1022588
		83 IQPFLALGF 91	HLA-A*24:02	A24	1022588
			HLA-B*15:01	B62	1022588
		84 QPFLALGFFL 93	HLA-B*07:02	B7	1022588
			HLA-B*35:01	B7	1022588
		85 PFLALGFFLR 94	HLA-A*31:01	A3	1022588
			HLA-A*33:01	A3	1022588
		86 FLALGFFLR 94	HLA-A*31:01	A3	1022588
			HLA-A*33:01	A3	1022588
			HLA-A*68:01	A3	1022588
		86 FLALGFFLRK 95	HLA-A*03:01	A3	1022588
		87 LALGFFLRK 95	HLA-A*03:01	A3	1022588
			HLA-A*11:01	A3	1022588
		90 GFFLRKLTSR 99	HLA-A*31:01	A3	1022588
			HLA-A*33:01	A3	1022588
		91 FFLRKLTSR 99	HLA-A*31:01	A3	1022588
			HLA-A*33:01	A3	1022588
		93 LRKLTSRENL 102	HLA-B*08:01	B8	1022588
		96 LTSRENLLL 104	HLA-A*01:01	A1	1022588
		96 LTSRENLLLG 105	HLA-B*57:01	B58	1022588
		99 RENLLLGVGL 108	HLA-B*40:01	B44	1022588
			HLA-B*44:02	B44	1022588
			HLA-B*44:03	B44	1022588
		102 LLLGVGLAM 110	HLA-B*15:01	B62	1022588
		102 LLLGVGLAMA 111	HLA-A*02:03	A2	1022588
			HLA-A*02:06	A2	1022588
		121 EQMANGIAL 129	HLA-B*40:01	B44	1022588
		122 QMANGIALGL 131	HLA-B*15:01	B62	1022588
		159 FTLTVAWRTA 168	HLA-A*02:06	A2	1022588
		159 FTLTVAWRTATLILA 173	HLA-DRB1*07:01	Main DR	1022589, 1030032
			HLA-DRB1*08:02	DR4	1022589, 1030032
		161 LTVAWRTATL 170	HLA-A*68:02	A2	1022588
		162 TVAWRTATL 170	HLA-A*68:02	A2	1022588
			HLA-B*07:02	B7	1022588, 1030412
		162 TVAWRTATLI 171	HLA-A*68:02	A2	1022588
		163 VAWRTATLI 171	HLA-B*51:01	B7	1022588
		164 AWRTATLIL 172	HLA-A*30:01	A1A3	1022588
		184 SSSMRKTDW 192	HLA-B*57:01	B58	1022588
	DENV4	6 ETFSMGLLCL 15	HLA-A*26:01	A1	1022588
			HLA-A*68:02	A2	1022588
		8 FSMGLLCLTL 17	HLA-A*02:06	A2	1022588
			HLA-B*35:01	B7	1022588
			HLA-B*53:01	B7	1022588
			HLA-A*02:17	A2	1022588
		10 MGLLCLTLF 18	HLA-A*23:01	A24	1022588
		20 EECLRRRVTR 29	HLA-A*33:01	A3	1022588
		21 ECLRRRVTR 29	HLA-A*33:01	A3	1022588
		22 CLRRRVTRK 30	HLA-A*03:01	A3	1022588
			HLA-A*30:01	A1A3	1022588
		96 LTSRETALM 104	HLA-A*01:01	A1	1022588
		178 IPLCRTSCL 186	HLA-B*07:02	B7	1000945, 1022588, 1023025, 1028285
			HLA-A*03:01	A3	1000945, 1023025
			HLA-B*51:01	B7	1000945, 1022588
			HLA-A*11:01	A3	1000945, 1028285
			HLA-A*30:02	A1	1022588
			HLA-B*08:01	B8	1022588
			HLA-B*15:01	B62	1022588, 1028285
			HLA-B*35:01	B7	1028285
		180 LCRTSCLQK 188	HLA-A*30:01	A1A3	1022588
		182 RTSCLQKQSH 190	HLA-B*57:01	B58	1022588
		198 LILGAQALPV 207	HLA-A*02:06	A2	1022588
			HLA-A*02:01	A2	1022588
			HLA-A*02:17	A2	1022588
		199 ILGAQALPV 207	HLA-A*02:01	A2	1022588
			HLA-A*02:17	A2	1022588
		199 ILGAQALPVY 208	HLA-A*30:02	A1	1022588
			HLA-B*15:01	B62	1022588
		199 ILGAQALPVYLMTLM 213	HLA-DRB1*13:02	DRB3	1022589, 1030032
		200 LGAQALPVY 208	HLA-A*30:02	A1	1022588
			HLA-B*15:01	B62	1022588
			HLA-B*35:01	B7	1022588
		204 ALPVYLMTL 212	HLA-A*02:01	A2	1022588
			HLA-A*02:17	A2	1022588
		205 LPVYLMTLM 213	HLA-B*07:02	B7	1022588
			HLA-B*35:01	B7	1022588
			HLA-B*51:01	B7	1022588
			HLA-B*53:01	B7	1022588
		205 LPVYLMTLMK 214	HLA-B*35:01	B7	1022588
		206 PVYLMTLMK 214	HLA-A*03:01	A3	1022588
			HLA-A*11:01	A3	1022588
		208 YLMTLMKGA 216	HLA-A*02:03	A2	1022588
			HLA-A*02:01	A2	1022588
			HLA-A*02:17	A2	1022588
NS2b	DENV2	9 MAVGMVSIL 17	HLA-B*35:01	B7	1022588
		9 MAVGMVSILA 18	HLA-A*68:02	A2	1022588
		13 MVSILASSL 21	HLA-A*68:02	A2	1022588
			HLA-B*07:02	B7	1022588
		37 LTVCYVLTGR 47	HLA-A*68:01	A3	1022588
		38 TVCYVLTGR 46	HLA-A*31:01	A3	1022588
			HLA-A*33:01	A3	1022588
			HLA-A*68:01	A3	1022588
	DENV4	5 NEGIMAVGL 13	HLA-B*40:01	B44	1022588
			HLA-B*44:03	B44	1022588
		7 GIMAVGLVSL 16	HLA-A*02:03	A2	1022588
			HLA-B*08:01	B8	1022588
		7 GIMAVGLVSLLGSAL 21	HLA-DRB1*15:01	Main DR	1022589, 1030032
		8 IMAVGLVSL 16	HLA-A*02:01	A2	1000945, 1022588, 1023025
			HLA-A*02:03	A2	1022588
			HLA-A*02:17	A2	1022588
		8 IMAVGLVSLL 17	HLA-A*02:01	A2	1028285
			HLA-B*08:01	B8	1022588
		8 IMAVGLVSLLGSALL 22	HLA-DRB1*01:01	Main DR	1022589, 1030032
			HLA-DRB1*07:01	Main DR	1022589, 1030032
		9 MAVGLVSLLGSALLK 23	HLA-DRB1*01:01	Main DR	1022589, 1030032
			HLA-DRB1*07:01	Main DR	1022589, 1030032
		12 GLVSLLGSA 20	HLA-A*02:03	A2	1022588
		12 GLVSLLGSALLKNDV 26	HLA-DRB1*15:01	Main DR	1022589, 1030032
		13 LVSLLGSAL 21	HLA-B*07:02	B7	1022588
		14 VSLLGSALLK 23	HLA-A*03:01	A3	1022588
			HLA-A*11:01	A3	1022588
		15 SLLGSALLK 23	HLA-A*03:01	A3	1022588
			HLA-A*11:01	A3	1022588
		30 GPMVAGGLL 38	HLA-B*07:02	B7	1022588
		30 GPMVAGGLLL 39	HLA-B*07:02	B7	1022588
		32 MVAGGLLLA 40	HLA-A*02:06	A2	1022588
			HLA-A*68:02	A2	1022588
		33 VAGGLLLAAY 42	HLA-A*30:02	A1	1022588
		34 AGGLLLAAY 42	HLA-A*30:02	A1	1022588
		97 LLVKLALITV 106	HLA-A*02:03	A2	1022588
			HLA-A*02:06	A2	1022588
			HLA-A*02:01	A2	1022588
		100 KLALITVSG 108	HLA-A*32:01	A1	1022588
		100 KLALITVSGL 109	HLA-A*02:03	A2	1022588
		101 LALITVSGLY 110	HLA-A*30:02	A1	1022588
		102 ALITVSGLY 110	HLA-A*26:01	A1	1022588
			HLA-A*30:02	A1	1022588
			HLA-B*15:01	B62	1022588
		103 LITVSGLYPL 112	HLA-A*02:06	A2	1022588
		104 ITVSGLYPL 112	HLA-A*68:02	A2	1022588
		104 ITVSGLYPLA 113	HLA-A*30:01	A1A3	1022588
NS3	DENV1	52 VTRGAVLMY 60	HLA-A*26:01	A1	1000945, 1023025
			HLA-A*01:01	A1	1022588
			HLA-A*30:02	A1	1022588
			HLA-B*15:01	B62	1028285
		52 VTRGAVLMYQGKRLE 66	HLA-DRB1*15:01	Main DR	1022589, 1030032
		133 GTSGSPIVNR 142	HLA-A*11:01	A3	1007679, 1032274
			HLA-B*57:01	B58	1022588
		145 KIVGLYGNGV 154	HLA-A*02:06	A2	1022588
		152 NGVVTTSGTY 161	HLA-A*30:02	A1	1022588
		153 GVVTTSGTY 161	HLA-A*26:01	A1	1022588
			HLA-A*30:02	A1	1022588
		153 GVVTTSGTYV 162	HLA-A*02:06	A2	1022588
		156 TTSGTYVSA 164	HLA-A*68:02	A2	1022588
		156 TTSGTYVSAI 165	HLA-A*68:02	A2	1022588
			HLA-B*57:01	B58	1022588
		195 HPGSGKTRRY 204	HLA-B*35:01	B7	1022588
			HLA-B*53:01	B7	1022588
		223 APTRVVASEM 232	HLA-B*07:02	B7	1022588
			HLA-B*35:01	B7	1022588
		230 SEMAEALKG 238	HLA-B*44:02	B44	1022588
		273 PVRVPNYNMIIMDEA 287	HLA-DRB1*13:02	DRB3	1022589, 1030032
		276 VPNYNMIIM 284	HLA-B*07:02	B7	1022588
			HLA-B*35:01	B7	1022588
			HLA-B*51:01	B7	1022588
		281 MIIMDEAHF 289	HLA-B*15:01	B62	1022588
		413 MGANFRADR 422	HLA-A*68:01	A3	1022588
		529 EARKTFVEL 537	HLA-B*08:01	B8	1022588
		528 GEARKTFVEL 537	HLA-B*40:01	B44	1022588
		548 SYKVASEGF 556	HLA-A*23:01	A24	1022588
			HLA-A*24:02	A24	1022588, 1028945
		549 YKVASEGFQY 558	HLA-A*30:02	A1	1022588
			HLA-B*35:01	B7	1022588
		550 KVASEGFQY 558	HLA-A*30:02	A1	1022588
		551 VASEGFQYSD 560	HLA-B*57:01	B58	1022588
			HLA-B*58:01	B58	1022588
		557 QYSDRRWCF 565	HLA-A*24:03	A24	1000945, 1023025
			HLA-A*24:02	A24	1000945, 1022588, 1028285
			HLA-A*23:01	A24	1000945, 1022588
	DENV2	16 AELEDGAYR 24	HLA-B*44:03	B44	1022588
		16 AELEDGAYRI 25	HLA-B*44:02	B44	1022588
			HLA-B*44:03	B44	1022588
		32 GYSQIGAGVY 41	HLA-A*30:02	A1	1022588
		33 YSQIGAGVY 41	HLA-A*01:01	A1	1022588
			HLA-A*30:02	A1	1022588
			HLA-B*15:01	B62	1022588
		33 YSQIGAGVYK 42	HLA-A*11:01	A3	1022588
			HLA-A*68:01	A3	1022588
		34 SQIGAGVYK 42	HLA-A*11:01	A3	1022588, 1028443, 1030412
		40 VYKEGTFHTM 49	HLA-A*24:02	A24	1022588
		42 KEGTFHTMW 50	HLA-B*44:02	B44	1022588
			HLA-B*44:03	B44	1022588
		44 GTFHTMWHV 52	HLA-A*02:06	A2	1022588
			HLA-A*68:02	A2	1022588
		87 GEWKEGEEV 95	HLA-B*40:01	B44	1022588
		92 GEEVQVLAL 100	HLA-B*40:01	B44	1022588
		95 VQVLALEPGK 104	HLA-A*30:01	A1A3	1022588
		130 FSPGTSGSPI 139	HLA-A*68:02	A2	1022588
		131 SPGTSGSPI 139	HLA-B*07:02	B7	1022588
		200 KTKRYLPAI 208	HLA-A*30:01	A1A3	1022588
		305 VEMGEAAGI 313	HLA-B*40:01	B44	1022588
			HLA-B*44:02	B44	1022588
			HLA-B*44:03	B44	1022588
		305 VEMGEAAGIF 314	HLA-B*40:01	B44	1022588
			HLA-B*44:02	B44	1022588
			HLA-B*44:03	B44	1022588
		309 EAAGIFMTA 317	HLA-A*68:02	A2	1022588
		315 MTATPPGSR 323	HLA-A*68:01	A3	1022588
		318 TPPGSRDPF 326	HLA-B*35:01	B7	1022588
		324 DPFPQSNAPI 333	HLA-B*51:01	B7	1022588
		422 RVIDPRRCM 430	HLA-B*07:02	B7	1022588
		422 RVIDPRRCMK 431	HLA-A*03:01	A3	1022588
			HLA-A*11:01	A3	1022588
			HLA-A*31:01	A3	1022588
		425 DPRRCMKPV 433	HLA-B*07:02	B7	1022588
		426 PRRCMKPVIL 435	HLA-B*08:01	B8	1022588
		446 GPMPVTHSSA 455	HLA-B*07:02	B7	1022588
		448 MPVTHSSAA 456	HLA-B*07:02	B7	1022588
			HLA-B*08:01	B8	1022588
			HLA-B*35:01	B7	1022588
		448 MPVTHSSAAQ 457	HLA-B*35:01	B7	1022588
		450 VTHSSAAQR 458	HLA-A*31:01	A3	1022588
		452 HSSAAQRRGR 461	HLA-A*68:01	A3	1022588
			HLA-B*57:01	B58	1022588
			HLA-A*31:01	A3	1022588
		468 NENDQYIYM 476	HLA-B*44:02	B44	1022588
			HLA-B*44:03	B44	1022588
		472 QYIYMGEPL 480	HLA-A*23:01	A24	1022588
		480 LENDEDCAHW 489	HLA-B*44:02	B44	1022588
			HLA-B*44:03	B44	1022588
		591 KLKPRWLDA 599	HLA-A*30:01	A1A3	1022588
		591 KLKPRWLDAR 600	HLA-A*31:01	A3	1022588
		606 LALKEFKEF 614	HLA-B*53:01	B7	1022588
	DENV3	9 SPPETQKAEL 18	HLA-B*07:02	B7	1022588
		16 AELEEGVYRI 25	HLA-B*44:02	B44	1022588
			HLA-B*44:03	B44	1022588
		22 VYRIKQQGI 30	HLA-A*24:02	A24	1022588
		41 QKEGVFHTMW 50	HLA-B*44:02	B44	1022588
			HLA-B*44:03	B44	1022588
		42 KEGVFHTMW 50	HLA-B*44:02	B44	1022588
			HLA-B*44:03	B44	1022588
		121 GEIGAIALD 129	HLA-B*44:03	B44	1022588
		121 GEIGAIALDF 130	HLA-B*40:01	B44	1022588, 1030412
			HLA-B*44:02	B44	1022588
			HLA-B*44:03	B44	1022588
		195 HPGSGKTRKY 204	HLA-B*35:01	B7	1022588
			HLA-B*53:01	B7	1022588
		199 GKTRKYLPAI 208	HLA-A*30:01	A1A3	1022588
		200 KTRKYLPAI 208	HLA-A*30:01	A1A3	1022588
			HLA-A*32:01	A1	1022588
		230 AEMEEALKG 238	HLA-B*44:02	B44	1022588
			HLA-B*44:03	B44	1022588
		230 AEMEEALKGL 239	HLA-B*40:01	B44	1022588
			HLA-B*44:02	B44	1022588
			HLA-B*44:03	B44	1022588
		232 MEEALKGLPI 241	HLA-B*40:01	B44	1022588
			HLA-B*44:02	B44	1022588
			HLA-B*44:03	B44	1022588
		233 EEALKGLPI 241	HLA-B*40:01	B44	1022588
		233 EEALKGLPIR 242	HLA-A*30:01	A1A3	1022588
		314 FMTATPPGTA 323	HLA-A*02:03	A2	1022588
		315 MTATPPGTA 323	HLA-A*68:02	A2	1022588
		326 FPQSNAPIQ 334	HLA-B*53:01	B7	1022588
		326 FPQSNAPIQD 335	HLA-B*35:01	B7	1022588
			HLA-B*53:01	B7	1022588
		522 GEYRLKGESR 531	HLA-B*40:01	B44	1022588
		523 EYRLKGESR 531	HLA-A*33:01	A3	1022588
		525 RLKGESRKTF 534	HLA-B*15:01	B62	1022588
		528 GESRKTFVEL 537	HLA-B*40:01	B44	1022588, 1030412
		529 ESRKTFVEL 537	HLA-B*08:01	B8	1022588
		550 KVASEGIKY 558	HLA-A*30:02	A1	1022588
		551 VASEGIKYTD 560	HLA-B*58:01	B58	1022588
		558 YTDRKWCFD 566	HLA-A*01:01	A1	1022588
	DENV4	48 TMWHVTRGSV 57	HLA-A*02:03	A2	1022588
		49 MWHVTRGSVI 58	HLA-A*23:01	A24	1022588
			HLA-A*24:02	A24	1022588
		74 NDMISYGGGW 83	HLA-B*44:02	B44	1022588
			HLA-B*44:03	B44	1022588
		75 DMISYGGGWR 84	HLA-A*33:01	A3	1022588
		76 MISYGGGWR 84	HLA-A*68:01	A3	1022588
		121 GEIGAVTLDF 130	HLA-B*40:01	B44	1022588
			HLA-B*44:02	B44	1022588
			HLA-B*44:03	B44	1022588
		121 GEIGAVTLDFKPGTS 135	HLA-DRB1*03:01	DRB3	1022589, 1030032
		153 GVVTKSGDY 161	HLA-A*26:01	A1	1022588
			HLA-A*30:02	A1	1022588
		200 KTKRILPSI 208	HLA-A*30:01	A1A3	1022588
			HLA-A*32:01	A1	1022588
		205 LPSIVREAL 213	HLA-B*07:02	B7	1022588, 1031051
			HLA-B*35:01	B7	1022588
			HLA-B*53:01	B7	1022588
		207 SIVREALKRRLRTLI 221	HLA-DRB1*11:01	Main DR	1022589, 1030032
		211 ALKRRLRTL 220	HLA-B*08:01	B8	1022588
		270 LLSSTRVPNY 279	HLA-A*01:01	A1	1022588
			HLA-A*30:02	A1	1022588
		271 LSSTRVPNY 279	HLA-A*01:01	A1	1022588
			HLA-A*30:02	A1	1022588
		271 LSSTRVPNYN 280	HLA-B*58:01	B58	1022588
		273 STRVPNYNL 281	HLA-A*30:01	A1A3	1022588
		273 STRVPNYNLIVMDEA 287	HLA-DRB1*13:02	DRB3	1022589, 1030032
		276 VPNYNLIVM 284	HLA-B*07:02	B7	1022588
			HLA-B*35:01	B7	1022588
			HLA-B*51:01	B7	1022588
		305 VEMGEAAAI 313	HLA-B*40:01	B44	1022588
			HLA-B*44:02	B44	1022588
			HLA-B*44:03	B44	1022588
		305 VEMGEAAAIF 314	HLA-B*40:01	B44	1022588
			HLA-B*44:02	B44	1022588
			HLA-B*44:03	B44	1022588
		324 DPFPQSNSPI 333	HLA-B*51:01	B7	1022588
		326 FPQSNSPIE 334	HLA-B*53:01	B7	1022588
		326 FPQSNSPIED 335	HLA-B*35:01	B7	1022588
			HLA-B*53:01	B7	1022588
		331 SPIEDIEREI 340	HLA-B*53:01	B7	1022588
		340 IPERSWNTGF 349	HLA-B*35:01	B7	1022588
			HLA-B*53:01	B7	1022588
		342 ERSWNTGFDW 351	HLA-B*58:01	B58	1022588
		343 RSWNTGFDW 351	HLA-A*32:01	A1	1022588
			HLA-B*57:01	B58	1022588
			HLA-B*58:01	B58	1022588
		345 WNTGFDWITD 354	HLA-A*32:01	A1	1022588
		346 NTGFDWITDY 355	HLA-A*01:01	A1	1022588
		347 TGFDWITDY 355	HLA-A*30:02	A1	1022588
		354 DYQGKTVWF 362	HLA-A*23:01	A24	1022588
			HLA-A*24:02	A24	1022588
		355 YQGKTVWFV 363	HLA-A*02:06	A2	1022588
			HLA-A*02:01	A2	1022588
			HLA-A*02:17	A2	1022588
		398 KLTDWDFVV 406	HLA-A*02:06	A2	1022588
			HLA-A*02:01	A2	1022588, 1026955
			HLA-A*02:17	A2	1022588
		399 LTDWDFVVT 407	HLA-A*01:01	A1	1022588
		413 EMGANFRAGR 422	HLA-A*31:01	A3	1022588
			HLA-A*33:01	A3	1022588
		414 MGANFRAGR 422	HLA-A*68:01	A3	1022588
		419 RAGRVIDPR 427	HLA-A*31:01	A3	1022588
		448 IPVTPASAA 456	HLA-B*07:02	B7	1022588
		500 YTPEGIIPTL 509	HLA-A*02:06	A2	1022588
			HLA-A*68:02	A2	1022588
		501 TPEGIIPTL 509	HLA-B*35:01	B7	998
			HLA-A*69:01	A2	1000945
		501 TPEGIIPTLF 510	HLA-B*07:02	B7	1022588
			HLA-B*35:01	B7	1022588
			HLA-B*53:01	B7	1022588
		506 IPTLFGPER 514	HLA-B*35:01	B7	998
		508 TLFGPEREK 516	HLA-A*03:01	A3	1022588
		518 QAIDGEFRLR 527	HLA-A*68:01	A3	1022588
		522 GEFRLRGEQR 531	HLA-B*40:01	B44	1022588
		523 EFRLRGEQR 531	HLA-A*33:01	A3	1022588
		525 RLRGEQRKTF 534	HLA-B*15:01	B62	1022588
		528 GEQRKTFVEL 537	HLA-B*40:01	B44	1022588
		546 WLSYKVASA 554	HLA-A*02:03	A2	1022588
			HLA-B*08:01	B8	1022588
		548 SYKVASAGI 556	HLA-A*24:02	A24	1022588
		551 VASAGISYK 559	HLA-A*03:01	A3	1022588
			HLA-A*11:01	A3	1022588
		551 VASAGISYKD 560	HLA-B*57:01	B58	1022588
			HLA-B*58:01	B58	1022588
		554 AGISYKDREW 563	HLA-B*44:02	B44	1022588
			HLA-B*44:03	B44	1022588
		556 ISYKDREWCF 565	HLA-A*24:02	A24	1022588
		557 SYKDREWCF 565	HLA-A*23:01	A24	1022588
			HLA-A*24:02	A24	1022588
		561 REWCFTGERN 570	HLA-B*40:01	B44	1022588
		571 NQILEENMEV 580	HLA-A*02:06	A2	1022588
		572 QILEENMEV 580	HLA-A*02:06	A2	1022588
		574 LEENMEVEI 582	HLA-B*40:01	B44	1022588
		574 LEENMEVEIW 583	HLA-B*44:02	B44	1022588
			HLA-B*44:03	B44	1022588
		575 EENMEVEIW 583	HLA-B*44:02	B44	1022588
			HLA-B*44:03	B44	1022588
		576 ENMEVEIWTR 585	HLA-A*33:01	A3	1022588
		577 NMEVEIWTR 585	HLA-A*33:01	A3	1022588
		578 MEVEIWTRE 586	HLA-B*44:03	B44	1022588
		610 DFKEFASGR 618	HLA-A*33:01	A3	1022588
NS4a	DENV1	101 EPHWIAASI 109	HLA-B*07:02	B7	1022588
			HLA-B*51:01	B7	1022588
			HLA-B*53:01	B7	1022588
	DENV2	101 QPHWIAASI 109	HLA-B*07:02	B7	1022588
			HLA-B*51:01	B7	1022588
			HLA-B*53:01	B7	1022588
	DENV3	111 LEFFMMVLL 119	HLA-A*32:01	A1	1022588
			HLA-B*40:01	B44	1022588
			HLA-B*44:03	B44	1022588
		112 EFFMMVLLI 120	HLA-A*23:01	A24	1022588
			HLA-A*24:02	A24	1022588
		113 FFMMVLLIPE 122	HLA-A*33:01	A3	1022588
	DENV4	40 AYQHALNEL 48	HLA-A*23:01	A24	1022588
			HLA-A*24:02	A24	1022588
		44 ALNELPESL 52	HLA-A*02:03	A2	1022588
			HLA-A*32:01	A1	1022588
NS4b	DENV1	76 ITPMMRHTI 84	HLA-A*24:02	A24	1022588
		77 TPMMRHTIE 85	HLA-B*08:01	B8	1022588
		77 TPMMRHTIEN 86	HLA-B*07:02	B7	1022588
		82 HTIENTTAN 90	HLA-A*26:01	A1	1022588
		82 HTIENTTANI 91	HLA-A*26:01	A1	1022588
			HLA-A*68:02	A2	1022588
		82 HTIENTTANISLTAI 96	HLA-DRB1*13:02	DRB3	1022589, 1030032
		84 IENTTANISL 93	HLA-B*40:01	B44	1022588
		86 NTTANISLTA 95	HLA-A*68:02	A2	1022588
		87 TTANISLTA 95	HLA-A*68:02	A2	1022588
		87 TTANISLTAI 96	HLA-A*68:02	A2	1022588
		93 LTAIANQAAI 102	HLA-A*68:02	A2	1022588
		94 TAIANQAAIL 103	HLA-B*08:01	B8	1022588
		96 IANQAAILM 104	HLA-B*35:01	B7	1022588
		98 NQAAILMGL 106	HLA-A*02:06	A2	1022588
		192 FEKQLGQIM 200	HLA-B*40:01	B44	1022588
			HLA-B*44:02	B44	1022588
		194 KQLGQIMLL 202	HLA-A*02:06	A2	1022588
		204 LCTSQILLMRTTWAL 218	HLA-DRB1*04:01	DR4	1022589, 1030032
		205 CTSQILLMR 213	HLA-A*68:01	A3	1022588
		205 CTSQILLMRT 214	HLA-B*57:01	B58	1022588
		207 SQILLMRTTW 216	HLA-B*44:02	B44	1022588
			HLA-B*44:03	B44	1022588
		208 QILLMRTTW 216	HLA-A*32:01	A1	1022588
		209 ILLMRTTWAL 218	HLA-B*08:01	B8	1022588
			HLA-A*02:01	A2	1022588
			HLA-A*02:17	A2	1022588
		210 LLMRTTWAL 218	HLA-A*02:03	A2	1022588
			HLA-A*02:06	A2	1022588
			HLA-B*08:01	B8	1022588
			HLA-A*02:01	A2	1022588
			HLA-A*02:17	A2	1022588
		213 RTTWALCESI 221	HLA-A*68:02	A2	1022588
		214 TTWALCESI 221	HLA-A*32:01	A1	1022588
		216 WALCESITL 224	HLA-B*35:01	B7	1022588
		217 ALCESITLA 225	HLA-A*02:03	A2	1022588
		220 ESITLATGPL 229	HLA-A*26:01	A1	1022588
			HLA-A*68:02	A2	1022588
		221 SITLATGPLT 230	HLA-A*30:01	A1A3	1022588
		223 TLATGPLTTL 232	HLA-A*02:03	A2	1022588
		224 LATGPLTTLW 233	HLA-B*53:01	B7	1022588
		225 ATGPLTTLW 233	HLA-A*32:01	A1	1022588
			HLA-B*57:01	B58	1022588
			HLA-B*58:01	B58	1022588
	DENV2	1 TPQDNQLTY 9	HLA-B*35:01	B7	1022588
		1 TPQDNQLTYV 10	HLA-B*07:02	B7	1022588
		18 VAATMANEM 26	HLA-B*35:01	B7	1022588
		20 ATMANEMGF 28	HLA-A*32:01	A1	1022588
		20 ATMANEMGFL 29	HLA-A*68:02	A2	1022588
		22 MANEMGFLEK 31	HLA-A*11:01	A3	1022588
		77 TPMLRHSIE 85	HLA-B*08:01	B8	1022588
		77 TPMLRHSIEN 86	HLA-B*07:02	B7	1022588
		93 LTAIANQATV 102	HLA-A*68:02	A2	1022588
		94 TAIANQATV 102	HLA-A*68:02	A2	1022588
		96 IANQATVLM 104	HLA-B*35:01	B7	1022588
		98 NQATVLMGL 106	HLA-A*02:06	A2	1022588
		186 IPYDPKFEK 194	HLA-B*51:01	B7	1022588
		208 QVLMMRTTW 216	HLA-A*32:01	A1	1022588
		209 VLMMRTTWA 217	HLA-A*02:03	A2	1022588
			HLA-B*08:01	B8	1022588
			HLA-A*02:01	A2	1022588
		209 VLMMRTTWAL 218	HLA-A*02:01	A2	1022588
			HLA-A*02:17	A2	1022588
		210 LMMRTTWAL 218	HLA-A*02:03	A2	1022588
			HLA-A*02:06	A2	1022588
			HLA-B*08:01	B8	1022588
			HLA-B*15:01	B62	1022588
			HLA-A*02:01	A2	1022588
			HLA-A*02:17	A2	1022588
		256 SYLAGAGLL 264	HLA-A*24:02	A24	1022588
		256 SYLAGAGLLF 265	HLA-A*23:01	A24	1022588
			HLA-A*24:02	A24	1022588
		257 YLAGAGLLF 265	HLA-A*24:02	A24	1022588
			HLA-A*26:01	A1	1022588
			HLA-B*15:01	B62	1022588
	DENV3	7 LAYVVIGIL 15	HLA-B*51:01	B7	1022588
		8 AYVVIGILTL 17	HLA-A*24:02	A24	1022588
		9 YVVIGILTLA 18	HLA-A*02:06	A2	1022588
			HLA-A*68:02	A2	1022588
		55 YLDVDLHPA 63	HLA-A*02:06	A2	1022588
			HLA-A*02:01	A2	1022588
			HLA-A*02:17	A2	1022588
		76 ITPMLRHTI 84	HLA-A*24:02	A24	1022588
		81 RHTIENSTANVSLAA 95	HLA-DRB1*13:02	DRB3	1022589, 1030032
		82 HTIENSTANV 91	HLA-A*26:01	A1	1022588
			HLA-A*68:02	A2	1022588
		84 IENSTANVSL 93	HLA-B*40:01	B44	1022588
		87 STANVSLAA 95	HLA-A*01:01	A1	1022588
		87 STANVSLAAI 96	HLA-A*68:02	A2	1022588
		93 LAAIANQAV 101	HLA-B*51:01	B7	1022588
		98 NQAVVLMGL 106	HLA-A*02:06	A2	1022588
		100 AVVLMGLDK 108	HLA-A*11:01	A3	1022588
	DENV4	1 TPQDNQLIY 9	HLA-B*35:01	B7	1022588
		22 AANEMGLIEK 31	HLA-A*11:01	A3	1022588
		24 NEMGLIEKT 32	HLA-B*44:03	B44	1022588
		72 ATTILTPMLR 81	HLA-A*11:01	A3	1022588
			HLA-A*31:01	A3	1022588
			HLA-A*68:01	A3	1022588
		73 TTILTPMLR 81	HLA-A*11:01	A3	1022588
			HLA-A*33:01	A3	1022588
			HLA-A*68:01	A3	1022588
		79 MLRHTIENTSANLSL 93	HLA-DRB1*13:02	DRB3	1022589, 1030032
		82 HTIENTSAN 90	HLA-A*26:01	A1	1022588
		82 HTIENTSANL 91	HLA-A*68:02	A2	1022588
		84 IENTSANLSL 93	HLA-B*40:01	B44	1022588
		179 TVIDLEPISY 188	HLA-B*15:01	B62	1022588
		180 VIDLEPISY 188	HLA-A*01:01	A1	1022588
		184 EPISYDPKF 192	HLA-B*35:01	B7	1022588
			HLA-B*53:01	B7	1022588
		186 ISYDPKFEK 194	HLA-A*03:01	A3	1022588
			HLA-A*11:01	A3	1022588
		208 QLLLMRTTW 216	HLA-A*32:01	A1	1022588
		209 LLLMRTTWA 217	HLA-B*08:01	B8	1022588
		242 NTTIAVSTANIFRGS 256	HLA-DRB1*13:02	DRB3	1022589, 1030032
		243 TTIAVSTANI 252	HLA-A*26:01	A1	1022588
			HLA-A*68:02	A2	1022588
		244 TIAVSTANI 252	HLA-A*68:02	A2	1022588
		245 IAVSTANIF 253	HLA-B*35:01	B7	1022588
			HLA-B*57:01	B58	1022588
			HLA-B*58:01	B58	1022588
		245 IAVSTANIFR 254	HLA-A*33:01	A3	1022588
			HLA-A*68:01	A3	1022588
		246 AVSTANIFR 254	HLA-A*11:01	A3	1022588
			HLA-A*68:01	A3	1022588
		248 STANIFRGSY 257	HLA-A*01:01	A1	1022588
			HLA-A*26:01	A1	1022588
			HLA-A*30:02	A1	1022588
			HLA-B*15:01	B62	1022588
		249 TANIFRGSY 257	HLA-A*30:02	A1	1022588
NS5	DENV1	58 GTAKLRWFV 66	HLA-A*68:02	A2	1022588
		72 KPEGKVIDL 80	HLA-B*07:02	B7	1022588
		216 HEMYWVSCG 224	HLA-B*44:02	B44	1022588
		219 YWVSCGTGNI 228	HLA-A*23:01	A24	1022588
		224 GTGNIVSAVNMTSRM 238	HLA-DRB1*08:02	DR4	1022589, 1030032
		225 TGNIVSAVNMTSRML 239	HLA-DRB1*04:01	DR4	1022589, 1030032
		228 IVSAVNMTSR 237	HLA-A*68:01	A3	1022588
		230 SAVNMTSRM 238	HLA-A*26:01	A1	1022588
		233 NMTSRMLLNR 242	HLA-A*33:01	A3	1022588
		234 MTSRMLLNR 242	HLA-A*11:01	A3	1022588
			HLA-A*33:01	A3	1022588
			HLA-A*68:01	A3	1022588
		234 MTSRMLLNRF 243	HLA-A*26:01	A1	1022588
		237 RMLLNRFTM 245	HLA-A*32:01	A1	1022588
		291 TWHYDEDNPY 300	HLA-A*30:02	A1	1022588
		294 YDEDNPYKTW 303	HLA-B*44:02	B44	1022588
		295 DEDNPYKTW 303	HLA-B*44:02	B44	1022588
			HLA-B*44:03	B44	1022588
		312 KPSGSASSM 320	HLA-B*07:02	B7	1022588
		312 KPSGSASSMV 321	HLA-B*07:02	B7	1022588
		333 DVIPMVTQI 341	HLA-A*26:01	A1	1022588
		334 IPMVTQIAM 343	HLA-B*07:02	B7	1022588
			HLA-B*35:01	B7	1022588
			HLA-B*53:01	B7	1022588
		340 QIAMTDTTPF 349	HLA-B*15:01	B62	1022588
		341 IAMTDTTPF 349	HLA-B*15:01	B62	1022588
			HLA-B*35:01	B7	1022588
			HLA-B*53:01	B7	1022588
		388 NKKPRICTR 396	HLA-A*33:01	A3	1022588
		390 KPRICTREE 398	HLA-B*07:02	B7	1022588
		390 KPRICTREEF 399	HLA-B*07:02	B7	1022588
		443 KQGKCATCVY 452	HLA-A*30:02	A1	1022588
			HLA-B*15:01	B62	1022588
		444 QGKCATCVY 452	HLA-B*15:01	B62	1022588
		484 LEFEALGFM 492	HLA-B*40:01	B44	1022588
			HLA-B*44:03	B44	1022588
		484 LEFEALGFMN 493	HLA-B*40:01	B44	1022588
		489 LGFMNEDHW 497	HLA-B*57:01	B58	1022588
		490 GFMNEDHWF 498	HLA-A*24:03	A24	1000945, 1023025
			HLA-A*24:02	A24	1000945, 1028285
			HLA-A*23:01	A24	1000945, 1022588
		491 FMNEDHWFS 499	HLA-A*02:06	A2	1022588
			HLA-A*02:01	A2	1022588
			HLA-A*02:17	A2	1022588
		491 FMNEDHWFSR 500	HLA-A*33:01	A3	1022588
		576 KVVRVQRPA 584	HLA-A*30:01	A1A3	1022588
		576 KVVRVQRPAK 585	HLA-A*30:01	A1A3	1022588
		577 VVRVQRPAK 585	HLA-A*03:01	A3	1022588
			HLA-A*30:01	A1A3	1022588
		588 TVMDVISRR 596	HLA-A*11:01	A3	1022588
			HLA-A*26:01	A1	1022588
			HLA-A*33:01	A3	1022588
			HLA-A*68:01	A3	1022588
		591 DVISRRDQR 599	HLA-A*33:01	A3	1022588
			HLA-A*68:01	A3	1022588
		700 GWNDWQQVPF 709	HLA-A*23:01	A24	1022588
			HLA-A*24:02	A24	1022588
		709 FCSHHFHQL 717	HLA-B*08:01	B8	1022588
		716 QLIMKDGREIVVPCR 730	HLA-DRB1*03:01	DRB3	1022589, 1030032
		718 IMKDGREIV 726	HLA-A*02:03	A2	1022588
		723 REIVVPCRNQ 732	HLA-B*40:01	B44	1022588
		738 RARVSQGAG 746	HLA-A*30:01	A1A3	1022588
		757 KSYAQMWQL 765	HLA-B*57:01	B58	1022588
			HLA-B*58:01	B58	1022588
		757 KSYAQMWQLM 766	HLA-A*32:01	A1	1022588
		758 SYAQMWQLM 766	HLA-A*24:02	A24	1022588
		758 SYAQMWQLMY 767	HLA-A*30:02	A1	1022588
		759 YAQMWQLMY 767	HLA-A*01:01	A1	1022588
			HLA-A*30:02	A1	1022588
		759 YAQMWQLMYF 768	HLA-B*35:01	B7	1022588
			HLA-B*53:01	B7	1022588
		760 AQMWQLMYF 768	HLA-A*02:06	A2	1022588
			HLA-B*15:01	B62	1022588
		761 QMWQLMYFHR 770	HLA-A*33:01	A3	1022588
		762 MWQLMYFHR 770	HLA-A*33:01	A3	1022588
		762 MWQLMYFHRR 771	HLA-A*33:01	A3	1022588
		763 WQLMYFHRR 771	HLA-A*31:01	A3	1022588
		804 WMTTEDMLSV 813	HLA-A*02:03	A2	1022588
			HLA-A*02:06	A2	1022588
			HLA-A*02:01	A2	1022588
			HLA-A*02:17	A2	1022588
		805 MTTEDMLSV 813	HLA-A*02:06	A2	1022588
			HLA-A*26:01	A1	1022588
			HLA-A*68:02	A2	1022588
		805 MTTEDMLSVW 814	HLA-A*26:01	A1	1022588
			HLA-B*53:01	B7	1022588
		816 RVWIEENPW 824	HLA-A*32:01	A1	1022588
			HLA-B*57:01	B58	1022588
		850 SLIGLTARA 858	HLA-A*02:03	A2	1022588
		851 LIGLTARATW 860	HLA-B*53:01	B7	1022588
		852 IGLTARATW 860	HLA-B*57:01	B58	1022588
			HLA-B*58:01	B58	1022588
	DENV2	38 RTLAKEGIK 46	HLA-A*03:01	A3	1022588
			HLA-A*30:01	A1A3	1022588
		38 RTLAKEGIKR 47	HLA-A*31:01	A3	1022588
		49 ETDHHAVSR 57	HLA-A*68:01	A3	1022588
		87 WSYYCGGLK 95	HLA-A*03:01	A3	1022588
		110 HEEPIPMSTY 119	HLA-B*44:02	B44	1022588
			HLA-B*44:03	B44	1022588
		112 EPIPMSTYGW 121	HLA-B*53:01	B7	1022588
		114 IPMSTYGWNL 123	HLA-B*07:02	B7	1022588
			HLA-B*35:01	B7	1022588
			HLA-B*53:01	B7	1022588
		116 MSTYGWNLV 124	HLA-A*68:02	A2	1022588
		116 MSTYGWNLVR 125	HLA-A*68:01	A3	1022588
		117 STYGWNLVR 125	HLA-A*03:01	A3	1022588
			HLA-A*11:01	A3	1022588, 1028443, 1030412
			HLA-A*31:01	A3	1022588
			HLA-A*33:01	A3	1022588
			HLA-A*68:01	A3	1022588
		117 STYGWNLVRL 126	HLA-A*68:02	A2	1022588
		118 TYGWNLVRL 126	HLA-A*23:01	A24	1022588
			HLA-A*24:02	A24	1022588
		125 RLQSGVDVF 133	HLA-A*32:01	A1	1022588
			HLA-B*15:01	B62	1022588
		126 LQSGVDVFF 134	HLA-B*15:01	B62	1022588
		181 KVLNPYMPSV 190	HLA-A*02:06	A2	1022588
			HLA-A*02:01	A2	1022588
			HLA-A*02:17	A2	1022588
		182 VLNPYMPSV 190	HLA-A*02:03	A2	1022588
			HLA-A*02:06	A2	1022588
			HLA-A*02:01	A2	1022588
			HLA-A*02:17	A2	1022588
		228 IVSSVNMISR 237	HLA-A*33:01	A3	1022588
			HLA-A*68:01	A3	1022588
		229 VSSVNMISRM 238	HLA-B*57:01	B58	1022588
			HLA-B*58:01	B58	1022588
		229 VSSVNMISRMLINRF 243	HLA-DRB1*11:01	Main DR	1022589, 1030032
			HLA-DRB1*15:01	Main DR	1022589, 1030032
		230 SSVNMISRM 238	HLA-A*26:01	A1	1022588
		231 SVNMISRMLI 240	HLA-A*68:02	A2	1022588
		233 NMISRMLINR 242	HLA-A*31:01	A3	1022588
			HLA-A*33:01	A3	1022588
			HLA-A*68:01	A3	1022588
		234 MISRMLINR 242	HLA-A*11:01	A3	1022588
			HLA-A*31:01	A3	1022588
			HLA-A*33:01	A3	1022588
			HLA-A*68:01	A3	1022588
		235 ISRMLINRF 243	HLA-B*15:01	B62	1022588
			HLA-B*57:01	B58	1022588
		237 RMLINRFTM 245	HLA-A*32:01	A1	1022588
		303 WAYHGSYET 311	HLA-B*35:01	B7	1022588
		311 TKQTGSASSM 320	HLA-B*08:01	B8	1022588
		312 KQTGSASSM 320	HLA-B*15:01	B62	1022588
		364 QEPKEGTKKL 373	HLA-B*40:01	B44	1022588
		365 EPKEGTKKL 373	HLA-B*07:02	B7	1000945, 1023025
		402 KVRSNAALG 410	HLA-A*30:01	A1A3	1022588
		415 DENKWKSAR 423	HLA-A*33:01	A3	1022588
		447 CETCVYNMM 455	HLA-B*40:01	B44	1022588
			HLA-B*44:02	B44	1022588
		586 KVVRVQRPTP 595	HLA-A*30:01	A1A3	1022588
		659 RKDIQQWEPS 698	HLA-A*32:01	A1	1022588
		854 LTSRATWAK 862	HLA-A*03:01	A3	1022588
			HLA-A*11:01	A3	1022588
			HLA-A*30:01	A1A3	1022588
	DENV3	59 SAKLQWFVER 68	HLA-A*31:01	A3	1022588
			HLA-A*33:01	A3	1022588
		76 RVIDLGCGR 84	HLA-A*31:01	A3	1022588
		96 KVTEVRGYTK 105	HLA-A*11:01	A3	1022588
		110 HEEPVPMSTY 119	HLA-B*44:02	B44	1022588
			HLA-B*44:03	B44	1022588
		111 EEPVPMSTY 119	HLA-B*44:02	B44	1022588
		111 EPVPMSTYGW 121	HLA-B*53:01	B7	1022588
		125 KLMSGKDVF 133	HLA-A*32:01	A1	1022588
			HLA-B*15:01	B62	1022588
		125 KLMSGKDVFY 134	HLA-A*01:01	A1	1022588
			HLA-A*03:01	A3	1022588
		126 LMSGKDVFY 134	HLA-A*01:01	A1	1000945, 1022588, 1023025, 1028285
			HLA-A*80:01	A1	1000945
			HLA-A*30:02	A1	1022588
			HLA-B*15:01	B62	1022588
			HLA-B*15:01	B62	1028285
		126 LMSGKDVFYL 135	HLA-A*02:01	A2	1022588
			HLA-A*02:17	A2	1022588
		131 DVFYLPPEK 139	HLA-A*30:01	A1A3	1022588
			HLA-A*68:01	A3	1022588
		148 GESSPSPTV 156	HLA-B*40:01	B44	1022588
			HLA-B*44:02	B44	1022588
		156 VEESRTIRVL 165	HLA-B*40:01	B44	1022588
		157 EESRTIRVL 165	HLA-B*40:01	B44	1022588
			HLA-B*44:03	B44	1022588
		158 ESRTIRVLK 166	HLA-A*30:01	A1A3	1022588
			HLA-A*68:01	A3	1022588
		216 HEMYWISNG 224	HLA-B*44:02	B44	1022588
		219 YWISNGTGNI 228	HLA-A*23:01	A24	1022588
		232 VNMVSRLLLNRFTMT 246	HLA-DRB1*11:01	Main DR	1022589, 1030032
		233 NMVSRLLLNR 242	HLA-A*31:01	A3	1022588
			HLA-A*33:01	A3	1022588
		234 MVSRLLLNR 242	HLA-A*11:01	A3	1022588
			HLA-A*31:01	A3	1022588
			HLA-A*33:01	A3	1022588
			HLA-A*68:01	A3	1022588
		237 RLLLNRFTM 245	HLA-A*32:01	A1	1022588
		292 WHYDDENPY 300	HLA-B*35:01	B7	1022588
		296 DENPYKTWAY 305	HLA-B*44:03	B44	1022588
		297 ENPYKTWAY 305	HLA-A*26:01	A1	1022588
		307 GSYEVKATGSASSMING 323	HLA-DRB1*01:01	Main DR	1026955
			HLA-DRB1*03:01	DRB3	1026955
			HLA-DRB1*04:01	DR4	1026955
			HLA-DRB1*04:04	-	1026955
			HLA-DRB1*04:05	DR4	1026955
			HLA-DRB1*07:01	Main DR	1026955
			HLA-DRB1*08:02	DR4	1026955
			HLA-DRB1*09:01	Main DR	1026955
			HLA-DRB1*11:01	Main DR	1026955
			HLA-DRB1*13:02	DRB3	1026955
			HLA-DRB1*15:01	Main DR	1026955
			HLA-DRB3*01:01	DRB3	1026955
			HLA-DRB4*01:01	DRB3	1026955
			HLA-DRB5*01:01	Main DR	1026955
		309 YEVKATGSASSMING 323	HLA-DRB1*08:02	DR4	1022589, 1030032
		316 SASSMINGV 324	HLA-A*68:02	A2	1022588
		316 SASSMINGVV 325	HLA-A*68:02	A2	1022588
			HLA-B*57:01	B58	1022588
		317 ASSMINGVVK 326	HLA-A*11:01	A3	1022588
			HLA-B*58:01	B58	1022588
		318 SSMINGVVK 326	HLA-A*11:01	A3	1022588
		319 SMINGVVKL 327	HLA-A*02:03	A2	1022588
			HLA-A*32:01	A1	1022588
			HLA-A*02:01	A2	1022588, 1026955, 1030412
			HLA-A*02:17	A2	1022588
		378 AEWLWRTLGR 387	HLA-B*44:03	B44	1022588
		379 EWLWRTLGR 387	HLA-A*33:01	A3	1022588
		381 LWRTLGRNK 389	HLA-A*30:01	A1A3	1022588
		402 KVRTNAAMG 410	HLA-A*30:01	A1A3	1022588
		404 RTNAAMGAVF 413	HLA-A*23:01	A24	1022588
			HLA-B*15:01	B62	1022588
		410 GAVFTEENQW 419	HLA-B*58:01	B58	1022588
		411 AVFTEENQW 419	HLA-B*57:01	B58	1022588
		448 GSCVYNMMGK 457	HLA-A*03:01	A3	1022588
			HLA-A*11:01	A3	1022588
		522 ISKIPGGAMY 531	HLA-A*30:02	A1	1022588
			HLA-B*15:01	B62	1022588
		523 SKIPGGAMY 531	HLA-A*30:02	A1	1022588
		571 LTYQNKVVK 579	HLA-A*03:01	A3	1022588
			HLA-A*11:01	A3	1022588
		573 YQNKVVKVQR 582	HLA-A*33:01	A3	1022588
		588 TVMDIISRK 596	HLA-A*03:01	A3	1000945, 1022588, 1023025, 1028285
			HLA-A*11:01	A3	1000945, 1022588, 1028285
			HLA-A*31:01	A3	1000945
			HLA-B*83:01	-	1000945
			HLA-B*15:42	B62	1000945
			HLA-B*45:06	-	1000945
			HLA-C*04:01	-	1000945
			HLA-A*68:01	A3	1022588
		621 RQMEGEGVL 629	HLA-B*15:01	B62	1022588
			HLA-B*40:01	B44	1022588
		692 IPQWQPSKGW 701	HLA-B*53:01	B7	1022588
		696 QPSKGWHDW 704	HLA-B*53:01	B7	1022588
		698 SKGWHDWQQV 707	HLA-A*32:01	A1	1022588
		700 GWHDWQQVPF 709	HLA-A*23:01	A24	1022588
			HLA-A*24:02	A24	1022588
		701 WHDWQQVPF 709	HLA-A*24:03	A24	1000945, 1023025
		720 KDGRKLVVPCRPQDELI 736	HLA-DRB1*01:01	Main DR	1026955
			HLA-DRB1*03:01	DRB3	1026955
			HLA-DRB1*04:04	-	1026955
			HLA-DRB1*04:05	DR4	1026955
			HLA-DRB1*07:01	Main DR	1026955
			HLA-DRB1*08:02	DR4	1026955
			HLA-DRB1*09:01	Main DR	1026955
			HLA-DRB1*11:01	Main DR	1026955
			HLA-DRB1*13:02	DRB3	1026955
			HLA-DRB1*15:01	Main DR	1026955
			HLA-DRB3*01:01	DRB3	1026955
			HLA-DRB5*01:01	Main DR	1026955
		751 ETACLGKAY 759	HLA-A*80:01	A1	1000945
			HLA-A*29:02	A1A24	1000945
			HLA-A*26:01	A1	1022588
		751 ETACLGKAYA 760	HLA-A*26:01	A1	1022588
			HLA-A*68:02	A2	1022588
		755 LGKAYAQMW 763	HLA-B*57:01	B58	1022588
		774 RLASNAICSA 783	HLA-A*02:03	A2	1022588
		775 LASNAICSAV 784	HLA-A*68:02	A2	1022588
			HLA-B*58:01	B58	1022588
		878 EEFLDYMPSM 887	HLA-A*30:01	A1A3	1022588
			HLA-B*40:01	B44	1022588
			HLA-B*44:03	B44	1022588
	DENV4	11 EKWKRQLNSL 20	HLA-B*08:01	B8	1022588
		12 KWKRQLNSL 20	HLA-A*30:01	A1A3	1022588
		25 FEEYKRSGI 33	HLA-B*40:01	B44	1022588
		25 FEEYKRSGIL 34	HLA-B*40:01	B44	1022588
		26 EEYKRSGIL 34	HLA-B*40:01	B44	1022588
		125 KLHSGVDVF 133	HLA-B*15:01	B62	1022588
		125 KLHSGVDVFY 134	HLA-A*01:01	A1	1022588
			HLA-A*30:02	A1	1022588
			HLA-B*15:01	B62	1022588
		126 LHSGVDVFY 134	HLA-A*30:02	A1	1022588
		148 GESSSNPTI 156	HLA-B*40:01	B44	1022588
			HLA-B*44:02	B44	1022588
		149 ESSSNPTIEE 158	HLA-B*57:01	B58	1022588
		166 KMVEPWLSSK 175	HLA-A*03:01	A3	1022588
		167 MVEPWLSSK 175	HLA-A*11:01	A3	1022588
		169 EPWLSSKPEF 178	HLA-B*35:01	B7	1022588
			HLA-B*53:01	B7	1022588
		170 PWLSSKPEF 178	HLA-A*23:01	A24	1022588
		173 SSKPEFCIK 181	HLA-A*30:01	A1A3	1022588
		175 KPEFCIKVL 183	HLA-B*07:02	B7	1022588
		185 PYMPTVIEEL 194	HLA-A*24:02	A24	1022588
		186 YMPTVIEEL 194	HLA-A*02:03	A2	1022588
			HLA-A*02:06	A2	1022588
			HLA-A*02:01	A2	1022588
			HLA-A*02:17	A2	1022588
		187 MPTVIEELEK 196	HLA-B*35:01	B7	1022588
		189 TVIEELEKL 197	HLA-A*26:01	A1	1022588
		297 ENPYRTWAY 305	HLA-A*26:01	A1	1022588
		301 RTWAYHGSY 309	HLA-B*15:01	B62	1000945, 1022588, 1023025, 1028285
			HLA-A*31:01	A3	1000945, 1023025
			HLA-A*01:01	A1	1022588
			HLA-A*30:02	A1	1022588
			HLA-A*32:01	A1	1022588
			HLA-B*57:01	B58	1022588
			HLA-A*03:01	A3	1028285
		303 WAYHGSYEA 311	HLA-B*35:01	B7	1022588
		340 QLAMTDTTPF 349	HLA-B*15:01	B62	1022588
		341 LAMTDTTPF 349	HLA-B*15:01	B62	1022588
			HLA-B*35:01	B7	1022588
			HLA-B*53:01	B7	1022588
		374 MTTTANWLW 382	HLA-A*01:01	A1	1000945, 1023025
			HLA-B*53:01	B7	1022588
			HLA-B*57:01	B58	1022588
			HLA-B*58:01	B58	1022588
			HLA-A*24:02	A24	1028285
		410 GAVFQEEQGW 419	HLA-B*58:01	B58	1022588
		411 AVFQEEQGW 419	HLA-B*57:01	B58	1022588
		424 EAVNDSRFW 432	HLA-B*53:01	B7	1022588
		443 QEGKCESCVY 452	HLA-B*44:03	B44	1022588
		447 CESCVYNMM 455	HLA-B*40:01	B44	1022588
			HLA-B*44:02	B44	1022588
		461 KLGEFGRAK 469	HLA-A*03:01	A3	1022588
		464 EFGRAKGSR 472	HLA-A*33:01	A3	1022588
		467 RAKGSRAIW 475	HLA-B*57:01	B58	1022588
			HLA-B*58:01	B58	1022588
		573 YQNKVVKVL 581	HLA-B*15:01	B62	1022588
		573 YQNKVVKVLR 582	HLA-A*33:01	A3	1022588
		588 AVMDIISRK 596	HLA-A*03:01	A3	1022588
			HLA-A*11:01	A3	1022588
		678 SLLFLNDMGK 687	HLA-A*03:01	A3	1022588
			HLA-A*11:01	A3	1022588
		679 LLFLNDMGK 687	HLA-A*03:01	A3	1022588
		679 LLFLNDMGKV 688	HLA-A*02:03	A2	1022588
		695 WEPSKGWKNW 704	HLA-B*44:02	B44	1022588
		696 EPSKGWKNW 704	HLA-B*53:01	B7	1022588
		700 GWKNWQEVPF 709	HLA-A*23:01	A24	1022588
			HLA-A*24:02	A24	1022588
		705 QEVPFCSHHF 714	HLA-B*40:01	B44	1022588
			HLA-B*44:02	B44	1022588
			HLA-B*44:03	B44	1022588
		774 RLASMAICSA 783	HLA-A*02:03	A2	1022588
		775 LASMAICSAV 784	HLA-A*68:02	A2	1022588
			HLA-B*58:01	B58	1022588
		776 ASMAICSAV 784	HLA-A*68:02	A2	1022588
		778 MAICSAVPT 786	HLA-B*35:01	B7	1022588
		779 AICSAVPTEW 788	HLA-B*44:02	B44	1022588
		780 ICSAVPTEW 788	HLA-B*58:01	B58	1022588
		805 MTTEDMLKV 813	HLA-A*68:02	A2	1022588
		805 MTTEDMLKVW 814	HLA-B*53:01	B7	1022588
		838 PYLGKREDLW 847	HLA-A*23:01	A24	1022588
			HLA-A*24:02	A24	1022588
		842 KREDLWCGSL 851	HLA-B*08:01	B8	1022588
		843 REDLWCGSL 851	HLA-B*40:01	B44	1022588
		843 REDLWCGSLI 852	HLA-B*44:02	B44	1022588
			HLA-B*44:03	B44	1022588
		846 LWCGSLIGLSSRATW 860	HLA-DRB1*11:01	Main DR	1022589, 1030032
			HLA-DRB1*15:01	Main DR	1022589, 1030032
		849 GLSSRATWA 861	HLA-A*02:03	A2	1022588
		849 GLSSRATWAK 862	HLA-A*03:01	A3	1022588
			HLA-A*11:01	A3	1022588
		850 SLIGLSSRA 858	HLA-A*02:03	A2	1022588
		851 LIGLSSRATW 860	HLA-B*53:01	B7	1022588
		852 IGLSSRATW 860	HLA-B*57:01	B58	1022588
			HLA-B*58:01	B58	1022588
		854 LSSRATWAK 862	HLA-A*11:01	A3	1022588
		854 LSSRATWAKN 863	HLA-B*57:01	B58	1022588
			HLA-B*58:01	B58	1022588
