# Supplementary material for: Identification of highly conserved, serotype-specific dengue virus sequences: implications for vaccine design
Source: BMC Genomics. 2019 Dec 24;20(Suppl 9):921. doi: 10.1186/s12864-019-6311-z (PMC6929274; doi:10.1186/s12864-019-6311-z)
Supplement: Supplementary file 8 — Additional file 8: Table 8. Reported epitopes that matched predicted epitopes of HCSS sequences [file 12864_2019_6311_MOESM8_ESM.xlsx]

## Sheet: 210519LatestFinal2HCSS
Supplementary Table 8 Reported epitopes that matched predicted epitopes of HCSS sequences
Protein	Serotype	Matched Epitopes (Starting Position|Ending Position)	HCSS Sequence	Supertype Predicted (NetCTLpan & NetMHCIIpan)	Supertype Reported (IEDB)
prM	DENV4	158|166	158 LMMLVAPSY 166	A1	A1: HLA-A*30:02
				B62	B62: HLA-B*15:01
E	DENV1	204|212	204 KSWLVHKQWFKTAHAKKQE 249	B58	B58: HLA-B*57:01, HLA-B*58:01
	DENV2	210|218, 213|221	210 RQWFLDLPLPWLPG 223#	A2	A2: HLA-A*02:06, HLA-A*02:01, HLA-A*02:17
				B27	B27: HLA-B*27:05, HLA-B*48:01
				B44	B44: HLA-B*40:01
		238|246	237 LVTFKNPHAKKQDVVVLGSQE 257	A3	A3: HLA-A*03:01, HLA-A*11:01, HLA-A*68:01
		296|305, 297|305	281 GHLKCRLRMDKLQLKGMSYSMCTGKFK 307$	A3	A3: HLA-A*03:01, HLA-A*11:01, HLA-A*68:01
	DENV3	204|212, 211|220, 212|220	204 KAWMVHRQWFFDLPLPW 220#	A24	A24: HLA-A*23:01, HLA-A*24:02
				B44	B44: HLA-B*44:03
				B58	B58: HLA-B*57:01, HLA-B*58:01
		238|246	234 KELLVTFKNAHAKKQ 248	A3	A3: HLA-A*03:01, HLA-A*11:01, HLA-A*68:01
		313|321	306 FVLKKEVSETQHGTILI 322	B44	B44: HLA-B*40:01, HLA-B*44:03
	DENV4	51|59, 51|60	47 KTTAKEVALLRTYCIEA 63$	B44	B44: HLA-B*44:02, HLA-B*44:03
		65|73, 82|90	65 ISNITTATRCPTQGEPYLKEEQDQQYICRR 94#	A3	A3: HLA-A*31:01
				B44	B44: HLA-B*40:01, HLA-B*44:03
		164|173, 165|173	164 ITPRSPSVEV 173#	A2	A2: HLA-A*68:02
				B7	B7: HLA-B*07:02, HLA-B*51:01
		204|212	204 KTWLVHKQWF 213	B58	B58: HLA-B*57:01, HLA-B*58:01
		237|246, 238|246, 238|247	235 ERMVTFKVPHAKRQDVTVLGSQEGAMHSAL 264$	A3	A3: HLA-A*03:01, HLA-A*11:01, HLA-A*68:01
		313|321	290 EKLRIKGMSYTMCSGKFSIDKEMAETQHGTTVV 322	B44	B44: HLA-B*40:01, HLA-B*44:03
		412|420	391 WFRKGSSIGKMFESTYRGAKRMAILGETAWDFGSVGGL 428	B58	B58: HLA-B*57:01, HLA-B*58:01
		445|453	430 TSLGKAVHQVFGSVYTTMFGGVSWM 454	B58	B58: HLA-B*57:01, HLA-B*58:01
NS1	DENV2	60|68	53 GICGIRSVTRLENLMWKQ 70	B58	B58: HLA-B*57:01
		303|311	300 TTTASGKLITEWCCRSCT 317	B58	B58: HLA-B*57:01, HLA-B*58:01
	DENV3	63|71	48 GAWENGVCGIRSTTRMENLLWKQIANELNYILWENN 83	B44	B44: HLA-B*44:02, HLA-B*44:03
		219|227	219 EVKTCTWPK 227	A3	A3: HLA-A*33:01, HLA-A*68:01
		303|311	296 PSLRTTTVSGKLIHEWCCRSCTLPPLRYMGEDGCW 330	B58	B58: HLA-B*57:01, HLA-B*58:01
	DENV4	38|46, 38|47	34 FQPESPARLASAILNAH 50$	B7	B7: HLA-B*07:02, HLA-B*51:01
		78|86	69 KQITNELNYVLWEGGHDLT 87	A2	A2: HLA-A*02:01, HLA-A*02:17
		155|163	154 EVEDYGFGMF 163	B44	B44: HLA-B*40:01
		252|260	252 SQHNYRQGYATQ 263	B62	B62: HLA-B*15:01
		303|311	293 HRGPSLRTTTASGKLVTQWCCRSCTMPPLRF 323	B58	B58: HLA-B*57:01, HLA-B*58:01
NS2a	DENV1	120|129, 121|129	119 SLEELGDGLAMGIM 132$	B44	B44: HLA-B*40:01, HLA-B*44:03
		184|192	182 CLSTTSQKTTWLPVLLGS 199	B58	B58: HLA-B*57:01, HLA-B*58:01, HLA-B*15:17
	DENV3	85|94, 86|94, 86|95	83 IQPFLALGFFLRKLTSRENLLLGVGLAMA 111$	A3	A3: HLA-A*31:01, HLA-A*33:01, HLA-A*68:01
		159|173	159 FTLTVAWRTATLILA 173*	Main DR	Main DR: HLA-DRB1*07:01
				DR4	DR4: HLA-DRB1*08:02
	DENV4	178|186	176 TLIPLCRTSCLQKQSHW 192	B7	B7: HLA-B*07:02, HLA-B*51:01, HLA-B*35:01
		199|213, 205|213, 205|214	196 TALILGAQALPVYLMTLMKGAS 217^	DRB3	DRB3: HLA-DRB1*13:02
				B7	B7: HLA-B*07:02, HLA-B*51:01, HLA-B*35:01, HLA-B*53:01
NS2b	DENV2	37|47, 38|47	31 PLVAGGLLTVCYVLTGRSADLELE 54	A3	A3: HLA-A*31:01, HLA-A*33:01, HLA-A*68:01
	DENV4	7|16, 7|21, 8|16, 8|17, 8|22, 9|23, 12|20, 12|26	5 NEGIMAVGLVSLLGSALLKNDVPLAGPMVAGGLLLAAYVMSGS 47^	A2	A2: HLA-A*02:01, HLA-A*02:03, HLA-A*02:17
				Main DR	Main DR: HLA-DRB1*01:01, HLA-DRB1*07:01, HLA-DRB1*15:01
		101|110, 102|110, 103|112, 104|112, 104|113	96 TLLVKLALITVSGLYPLAIP 115#	A1	A1: HLA-A*26:01, HLA-A*30:02
				A2	A2: HLA-A*02:06, HLA-A*68:02
				B62	B62: HLA-B*15:01
NS3	DENV1	52|60, 52|66	52 VTRGAVLMYQGKRLEPSWAS 71#	A1	A1: HLA-A*26:01, HLA-A*30:02, HLA-A*01:01
				Main DR	Main DR: HLA-DRB1*15:01
		281|289	273 PVRVPNYNMIIMDEAHF 289	B62	B62: HLA-B*15:01
		549|558, 550|558	546 WLSYKVASEGFQYSDRRWCFDGERNNQVLEENMDVE 581$	A1	A1: HLA-A*30:02
	DENV2	32|41, 33|41, 42|50, 44|52	32 GYSQIGAGVYKEGTFHTMWHVT 53#	A1	A1: HLA-A*30:02, HLA-A*01:01
				A2	A2: HLA-A*02:06, HLA-A*68:02
				B44	B44: HLA-B*44:02, HLA-B*44:03
				B62	B62: HLA-B*15:01
		87|95, 92|100	78 SYGGGWKLEGEWKEGEEVQVLALEPGKNPRAVQT 111$	B44	B44: HLA-B*40:01
		315|323	304 RVEMGEAAGIFMTATPPGSRDPFPQSNAPI 333	A3	A3: HLA-A*68:01
		448|456, 448|457, 450|458	444 LAGPMPVTHSSAAQRRGR 461#	A3	A3: HLA-A*31:01
				B7	B7: HLA-B*07:02, HLA-B*35:01
		468|476	468 NENDQYIYMGEPLENDEDCAHWKEAKMLLDN 498	B44	B44: HLA-B*44:02, HLA-B*44:03
	DENV3	550|558	550 KVASEGIKYTDRKWCFDG 567	A1	A1: HLA-A*30:02
	DENV4	205|213	196 PGAGKTKRILPSIVREALKRRLRTLI 221	B7	B7: HLA-B*07:02, HLA-B*35:01, HLA-B*53:01
		276|284	260 LMCHATFTTRLLSSTRVPNYNLIVMDEAH 288	B7	B7: HLA-B*07:02, HLA-B*35:01, HLA-B*51:01
		305|313, 305|314	295 VAARGYISTRVEMGEAAAIF 314$	B44	B44: HLA-B*40:01, HLA-B*44:02, HLA-B*44:03
		342|351, 343|351, 355|363	324 DPFPQSNSPIEDIEREIPERSWNTGFDWITDYQGKTVWFVP 364#	A2	A2: HLA-A*02:01, HLA-A*02:06, HLA-A*02:17
				B58	B58: HLA-B*57:01, HLA-B*58:01
		398|406	388 RKTFDTEYPTKLTDWDFVVTT 409	A2	A2: HLA-A*02:01, HLA-A*02:06, HLA-A*02:17
		448|456	440 ERVILAGPIPVTPASAAQRRG 460	B7	B7: HLA-B*07:02
NS4a	DENV1	101|109	101 EPHWIAASI 109	B7	B7: HLA-B*07:02, HLA-B*51:01, HLA-B*53:01
	DENV2	101|109	98 AQIQPHWIAASI 109	B7	B7: HLA-B*07:02, HLA-B*51:01, HLA-B*53:01
	DENV3	111|119	101 PLQWIASAIVLEFFMMVLLIPE 122	B44	B44: HLA-B*40:01, HLA-B*44:03
	DENV4	44|52	40 AYQHALNELPESLETLM 56	A2	A2: HLA-A*02:03
NS4b	DENV1	204|218, 209|218, 210|218, 225|233	191 KFEKQLGQIMLLILCTSQILLMRTTWALCESITLATGPLTTLW 233^	A2	A2: HLA-A*02:03, HLA-A*02:06, HLA-A*02:01, HLA-A*02:17
				B58	B58: HLA-B*57:01, HLA-B*58:01
				DR4	DR4: HLA-DRB1*04:01
	DENV2	209|217, 209|218, 210|218	207 TQVLMMRTTWALCEALT 223#	A2	A2: HLA-A*02:01, HLA-A*02:03, HLA-A*02:06, HLA-A*02:17
				B62	B62: HLA-B*15:01
		257|265	256 SYLAGAGLLF 265	B62	B62: HLA-B*15:01
	DENV3	55|63	54 SYLDVDLHPA 63	A2	A2: HLA-A*02:01, HLA-A*02:06, HLA-A*02:17
	DENV4	72|81, 73|81	70 AVATTILTPMLRHTIENTSANLSLAAIAN 98$	A3	A3: HLA-A*11:01, HLA-A*33:01, HLA-A*68:01
		186|194	179 TVIDLEPISYDPKFEKQ 195	A3	A3: HLA-A*03:01, HLA-A*11:01
		242|256, 245|253	241 WNTTIAVSTANIFRGSY 257^	B58	B58: HLA-B*57:01, HLA-B*58:01
				DRB3	DRB3: HLA-DRB1*13:02
NS5	DENV1	233|242, 234|242	215 THEMYWVSCGTGNIVSAVNMTSRMLLNRFTM 245$	A3	A3: HLA-A*11:01, HLA-A*33:01, HLA-A*68:01
		334|343, 340|349, 341|349	333 DVIPMVTQIAMTDTTPF 349*	B7	B7: HLA-B*07:02, HLA-B*35:01, HLA-B*53:01
				B62	B62: HLA-B*15:01
		484|492, 484|493	484 LEFEALGFMNEDHWFSR 500$	B44	B44: HLA-B*40:01, HLA-B*44:03
		588|596	587 GTVMDVISRRDQRG 600	A3	A3: HLA-A*11:01, HLA-A*33:01, HLA-A*68:01
		757|765, 758|767, 759|767, 762|771, 763|771	756 GKSYAQMWQLMYFHRRD 772#	A1	A1: HLA-A*01:01, HLA-A*30:02
				A3	A3: HLA-A*31:01, HLA-A*33:01
				B58	B58: HLA-B*57:01, HLA-B*58:01
		816|824	804 WMTTEDMLSVWNRVWIEENPWMEDK 828	B58	B58: HLA-B*57:01
		851|860, 852|860	848 CGSLIGLTARATWA 861$	B58	B58: HLA-B*57:01, HLA-B*58:01
	DENV2	116|125, 117|125	99 EVKGLTKGGPGHEEPIPMSTYGWNLVRLQSGVDVFF 134$	A3	A3: HLA-A*03:01, HLA-A*11:01, HLA-A*31:01, HLA-A*33:01, HLA-A*68:01
		181|190, 182|190	181 KVLNPYMPSVIE 192$	A2	A2: HLA-A*02:01, HLA-A*02:03, HLA-A*02:06, HLA-A*02:17
		229|243, 233|242	227 NIVSSVNMISRMLINRFTM 245^	A3	A3: HLA-A*11:01, HLA-A*31:01, HLA-A*33:01, HLA-A*68:01
				Main DR	MainDR: HLA-DRB1*11:01, HLA-DRB1*15:01
		447|455	441 LHLEGKCETCVYNMMG 456	B44	B44: HLA-B*40:01, HLA-B*44:02
	DENV3	125|134, 126|134	124 VKLMSGKDVFYLPPEKCDTL 143$	A1	A1: HLA-A*01:01, HLA-A*80:01, HLA-A*30:02
		148|156	145 CDIGESSPSPTVEESRTIRVLKMVEP 170	B44	B44: HLA-B*40:01, HLA-B*44:02
		232|246, 233|242, 234|242	231 SVNMVSRLLLNRFTMT 246^	A3	A3: HLA-A*11:01, HLA-A*31:01, HLA-A*33:01, HLA-A*68:01
				Main DR	MainDR: HLA-DRB1*11:01
		319|327	292 WHYDDENPYKTWAYHGSYEVKATGSASSMINGVVKLLT 329	A2	A2: HLA-A*02:01, HLA-A*02:03, HLA-A*02:17, HLA-A*32:01
		588|596	588 TVMDIISRK 596	A3	A3: HLA-A*03:01, HLA-A*11:01, HLA-A*31:01, HLA-A*68:01
	DENV4	125|133, 125|134	122 NLVKLHSGVDVFY 134$	B62	B62: HLA-B*15:01
		148|156	136 PTEQVDTLLCDIGESSSNPTIEEGR 160	B44	B44: HLA-B*40:01, HLA-B*44:02
		186|194	165 LKMVEPWLSSKPEFCIKVLNPYMPTVIEELEKLQR 199	A2	A2: HLA-A*02:01, HLA-A*02:03, HLA-A*02:06, HLA-A*02:17
		301|309	297 ENPYRTWAYHGSYEA 311	A1	A1: HLA-A*01:01, HLA-A*30:02, HLA-A*32:01
				A3	A3: HLA-A*31:01, HLA-A*03:01
				B58	B58: HLA-B*57:01
				B62	B62: HLA-B*15:01
		340|349, 341|349	336 PMVTQLAMTDTTPF 349*	B7	B7: HLA-B*35:01, HLA-B*53:01
				B62	B62: HLA-B*15:01
		374|382	374 MTTTANWLW 382	B58	B58: HLA-B*57:01, HLA-B*58:01
		447|455	441 LHQEGKCESCVYNMMG 456	B44	B44: HLA-B*40:01, HLA-B*44:02
		467|475	459 EKKLGEFGRAKGSRAIW 475	B58	B58: HLA-B*57:01, HLA-B*58:01
		588|596	587 GAVMDIISRK 596	A3	A3: HLA-A*11:01, HLA-A*03:01
		852|860	833 SWEDIPYLGKREDLWCGSLIGLSSRATWAKNIH 865	B58	B58: HLA-B*57:01, HLA-B*58:01
Highly conserved, serotype-specific (HCSS) sequences with at least two matched (reported and predicted) epitopes (hotspot) that show $intra-supertype restricted (epitope that is restricted by only one supertype of HLA gene; i.e. A1 supertype-restricted epitope), *inter-supertype restricted (epitope that is restricted by at least two supertype of same HLA gene; i.e. A1 and A2 supertype-restricted …
